# Supplementary material for: Pharmacologic screen identifies active combinations with BET inhibitors and LRRK2 as a novel putative target in lymphoma
Source: EJHaem. 2022 Jul 27;3(3):764–74. doi: 10.1002/jha2.535 (PMC9422027; doi:10.1002/jha2.535)
Supplement: Supplementary file 2 — Supporting Information [file JHA2-3-764-s002.xlsx]

## Sheet: WSU-DLCL2 1uM
Product Name	Target	% proliferating cells (single)	% proliferating cells (combo with Birabresib-100nM)	fold change single library / combo	fold change Birabresib / combo	% proliferating cells Birabresib 100nM
(+)-JQ1	BET	10.8235	13.1765	0.821429	5.0279	66.25
(S)-10-Hydroxycamptothecin	Topoisomerase	-0.235294	1.05882	-0.222222	62.5694
10058-F4	c-Myc	105.882	94	1.12641	0.704787
17-AAG (Tanespimycin)	HSP	25.6471	33.1765	0.77305	1.9969
17-DMAG (Alvespimycin) HCl	HSP	7.05882	7.29412	0.967742	9.08266
2-Methoxyestradiol (2-MeOE2)	HIF	17.0588	30.4706	0.559846	2.17423
3-Deazaneplanocin A (DZNeP)	Histone Methyltransferase	10.5882	21.6471	0.48913	3.06046
6H05	K-Ras(G12C)	110.706	90.2353	1.22686	0.734192
A-674563	Akt, CDK, PKA	78.3529	58.8235	1.332	1.12625
ABC294640	S1P Receptor	83.2941	75.0588	1.10972	0.882641
ABT-199 (GDC-0199)	Bcl-2	59.2941	49.1765	1.20574	1.34719
ABT-263 (Navitoclax)	Bcl-2	40.5882	36.8235	1.10224	1.79912
ABT-737	Bcl-2	32.8235	29.5294	1.11155	2.24353
AC480 (BMS-599626)	HER2	99.7647	84.9412	1.17452	0.779952
Acadesine	AMPK	98.7059	78.3529	1.25976	0.845533
ACP-196	BTK	95.5294	81.2941	1.17511	0.814942
Alisertib (MLN8237)	Aurora Kinase	12.5882	11.4118	1.10309	5.80541
Altretamine	Others	102.235	78	1.31071	0.849359
AMG-458	c-Met	98.9412	80.3529	1.23133	0.824488
AMG-900	Aurora Kinase	12.5882	11.6471	1.08081	5.68813
Amuvatinib (MP-470)	c-Met, c-Kit, PDGFR, Flt, c-RET	66	68.9412	0.957338	0.960964
Anacardic Acid	Histone Acetyltransferase	105.882	74.5882	1.41956	0.88821
Anastrozole	Aromatase	51.0588	40.7059	1.25434	1.62753
Anisomycin	JNK	-0.823529	1.05882	-0.777778	62.5694
AP26113	ALK	99.8824	80.2353	1.24487	0.825696
Aprepitant	Substance P	103.882	73.4118	1.41506	0.902444
AT406 (SM-406, ARRY-334543)	E3 Ligase ,IAP	93.8824	83.6471	1.12236	0.792018
AT7867	Akt, S6 kinase	94.8235	67.4118	1.40663	0.982766
AT9283	Bcr-Abl, JAK, Aurora Kinase	11.2941	14.9412	0.755906	4.43406
AUY922 (NVP-AUY922)	HSP	6.35294	5.64706	1.125	11.7318
Axitinib	VEGFR, PDGFR, c-Kit	66.7059	52.9412	1.26	1.25139
AZ20	ATM/ATR	21.6471	23.8824	0.906404	2.77401
Azacitidine	DNA/RNA Synthesis	54.5882	44.1176	1.23733	1.50167
Azathioprine	Others	78.3529	72	1.08824	0.920139
AZD1480	JAK	62.4706	59.5294	1.04941	1.1129
AZD2014	mTOR	14.8235	12.7059	1.16667	5.21412
AZD2932	PDGFR	84.7059	75.2941	1.125	0.879883
AZD4547	FGFR	99.6471	76.1176	1.30912	0.870363
AZD6482	PI3K	91.6471	61.4118	1.49234	1.07878
AZD7762	Chk	5.29412	11.4118	0.463918	5.80541
AZD8055	mTOR	9.64706	7.88235	1.22388	8.40485
AZD8186	PI3Kβ, PI3Kδ	69.2941	50.5882	1.36977	1.30959
b-AP15	DUB	7.29412	6.94118	1.05085	9.54449
Barasertib (AZD1152-HQPA)	Aurora Kinase	8.35294	10	0.835294	6.625
Baricitinib (LY3009104, INCB028050)	JAK	103.176	83.1765	1.24045	0.796499
BAY 11-7082	IκB/IKK	104	79.5294	1.30769	0.833025
Belinostat (PXD101)	HDAC	8.47059	6.47059	1.30909	10.2386
Bendamustine HCl	Others	99.2941	74.7059	1.32913	0.886811
BGT226 (NVP-BGT226)	PI3K, mTOR	-1.29412	-0.235294	5.5	-281.562
BI 2536	PLK	6	5.76471	1.04082	11.4923
BI-78D3	JNK	99.1765	83.4118	1.189	0.794252
BI-D1870	S6 Kinase	109.294	76.8235	1.42266	0.862366
BIBR 1532	Telomerase	99.2941	70.8235	1.40199	0.935424
Bicalutamide	Androgen Receptor, P450	94.4706	73.8824	1.27866	0.896696
Birinapant	Caspase	81.5294	88.3529	0.92277	0.749834
BKM120 (NVP-BKM120, Buparlisib)	PI3K	41.6471	47.4118	0.878412	1.39733
BMS-265246	CDK	23.7647	21.1765	1.12222	3.12847
BMS-536924	IGF-1R	78	53.2941	1.46358	1.2431
BMS-582949	p38 MAPK	100.824	70.8235	1.42359	0.935424
Bosutinib (SKI-606)	Src	58	25.6471	2.26147	2.58314
BV-6	IAP	68.9412	83.1765	0.828854	0.796499
BX-795	PDK-1, IKK	49.7647	56.3529	0.88309	1.17563
BX-912	PDK-1	7.64706	11.4118	0.670103	5.80541
BYL719	PI3K	80.1176	66.7059	1.20106	0.993166
Cabozantinib (XL184, BMS-907351)	VEGFR, c-Met, Flt, Tie-2, c-Kit	91.5294	71.2941	1.28383	0.929249
Cabozantinib malate (XL184)	VEGFR	88.1176	72.9412	1.20806	0.908266
CAL-101 (Idelalisib, GS-1101)	PI3K	95.0588	67.0588	1.41754	0.987939
Canagliflozin	SGLT	101.529	82.4706	1.2311	0.803317
Capecitabine	DNA/RNA Synthesis	95.5294	75.7647	1.26087	0.874418
Carboplatin	DNA/RNA Synthesis	90.4706	73.1765	1.23633	0.905346
Carfilzomib (PR-171)	Proteasome	-1.05882	-0.235294	4.5	-281.562
Carmofur	Antimetabolites	102.941	79.2941	1.29822	0.835497
Cediranib (AZD2171)	VEGFR, Flt	87.8824	61.7647	1.42286	1.07262
Celastrol	Others	20.3529	38	0.535604	1.74342
Celecoxib	COX	103.059	71.2941	1.44554	0.929249
CHIR-99021 (CT99021)	GSK-3	114.235	101.176	1.12907	0.654797
Chloroambucil	DNA/RNA Synthesis	83.5294	61.2941	1.36276	1.08085
Chloroquine Phosphate	ATM/ATR,Autophagy	13.2941	74.3529	0.178797	0.891021
Clevudine	DNA/RNA Synthesis	98.3529	81.1765	1.21159	0.816123
CP-673451	PDGFR	50.8235	37.6471	1.35	1.75977
Crizotinib (PF-02341066)	c-Met, ALK	17.8824	38.4706	0.464832	1.72209
Cucurbitacin B	Microtubule Associated	10.5882	6.11765	1.73077	10.8293
CUDC-101	HDAC, EGFR, HER2	16.3529	12.3529	1.32381	5.3631
CUDC-907	HDAC, PI3K	0	0.470588	0	140.781
CX-6258 HCl	Pim	8.47059	14.7059	0.576	4.505
CYC116	Aurora Kinase, VEGFR	71.4118	56.4706	1.26458	1.17318
CYT997 (Lexibulin)	Microtubule Associated	4.70588	5.41176	0.869565	12.2418
Cytarabine	DNA/RNA Synthesis	34.9412	34.7059	1.00678	1.9089
Dabrafenib (GSK2118436)	Raf	68.9412	57.8824	1.19106	1.14456
Danusertib (PHA-739358)	Aurora Kinase, FGFR, Bcr-Abl, c-RET, Src	8.23529	8.70588	0.945946	7.6098
Dapagliflozin	SGLT	99.5294	82.5882	1.20513	0.802172
Dasatinib	Src, Bcr-Abl, c-Kit	69.6471	25.7647	2.7032	2.57135
Decernotinib (VX-509)	JAK	101.765	79.5294	1.27959	0.833025
Decitabine	DNA/RNA Synthesis	70.1176	48.5882	1.4431	1.3635
Degrasyn (WP1130)	DUB, Bcr-Abl	99.5294	85.1765	1.16851	0.777797
Deltarasin	PDE	98.8235	73.1765	1.35048	0.905346
Dexamethasone (DHAP)	IL Receptor	90.7059	70.5882	1.285	0.938542
DMXAA (Vadimezan)	VDA	112.941	81.4118	1.38728	0.813764
Docetaxel	Microtubule Associated	4.70588	5.52941	0.851064	11.9814
Dorsomorphin 2HCl	AMPK	99.5294	74.5882	1.33438	0.88821
Dovitinib (TKI-258, CHIR-258)	c-Kit, FGFR, Flt, VEGFR, PDGFR	38.3529	32.3529	1.18545	2.04773
Doxercalciferol	Others	91.4118	82.3529	1.11	0.804464
Doxycycline Hyclate	Others	93.5294	82.9412	1.12766	0.798759
EHop-016	Rac	45.4118	62.3529	0.728302	1.0625
Elesclomol (STA-4783)	HSP	0.588235	0.470588	1.25	140.781
Ellagic acid	Topoisomerase	102	74.1176	1.37619	0.893849
Embelin	IAP	94	76.3529	1.23112	0.867681
ENMD-2076	Flt, Aurora Kinase, VEGFR	11.0588	23.6471	0.467662	2.80162
ENMD-2076 L-(+)-Tartaric acid	Aurora Kinase,FLT3,VEGFR	19.7647	33.8824	0.583333	1.9553
Entinostat (MS-275)	HDAC	12.2353	13.6471	0.896552	4.85453
Enzastaurin (LY317615)	PKC	110.118	96	1.14706	0.690104
Epothilone A	Microtubule Associated	3.88235	4.94118	0.785714	13.4077
EPZ-6438	Histone Methyltransferase	101.176	61.4118	1.64751	1.07878
EPZ5676	Methyltransferase	120.941	90.1176	1.34204	0.73515
ERK5-IN-1	ERK	25.1765	21.8824	1.15054	3.02755
Etoposide	Topoisomerase	8.11765	19.8824	0.408284	3.3321
Everolimus (RAD001)	mTOR	22.5882	15.1765	1.48837	4.36531
EW-7197	TGF-beta/Smad	106.235	72.9412	1.45645	0.908266
EX 527 (Selisistat)	Sirtuin	118.471	80.7059	1.46793	0.820882
Febuxostat	Others	99.0588	77.8824	1.2719	0.850642
FG-4592	HIF	93.4118	75.8824	1.23101	0.873062
Fingolimod (FTY720) HCl	S1P Receptor, Bcr-Abl, PKC	93.7647	74.3529	1.26108	0.891021
Floxuridine	DNA/RNA Synthesis	4.58824	6.82353	0.672414	9.70905
Fludarabine	STAT, DNA/RNA Synthesis	115.882	92.8235	1.24842	0.71372
Fludarabine Phosphate	DNA/RNA Synthesis	115.882	76.5882	1.51306	0.865015
Fluorouracil (5-Fluoracil, 5-FU)	DNA/RNA Synthesis	109.882	79.7647	1.37758	0.830568
Flutamide	P450	96.9412	83.0588	1.16714	0.797627
Fluvastatin Sodium	HMG-CoA Reductase	48.1176	61.7647	0.779048	1.07262
Foretinib (GSK1363089)	c-Met, VEGFR	7.76471	9.41176	0.825	7.03906
Fostamatinib (R788)	Syk	73.5294	51.8824	1.41723	1.27693
Fulvestrant	Estrogen/progestogen Receptor	94.1176	78.4706	1.1994	0.844265
G-749	FLT3	61.7647	64.1176	0.963303	1.03326
Ganetespib (STA-9090)	HSP	6.11765	5.41176	1.13043	12.2418
GDC-0152	IAP	86.2353	77.1765	1.11738	0.858422
GDC-0879	Raf	114.706	94.5882	1.21269	0.700404
GDC-0941	PI3K	33.8824	21.4118	1.58242	3.09409
GDC-0980 (RG7422)	mTOR, PI3K	11.1765	10.8235	1.03261	6.12092
Gemcitabine	Others	2	3.76471	0.53125	17.5977
GNE-0877	leucine-rich repeat kinase 2 (LRRK2)	106.235	87.2941	1.21698	0.758929
GNE-7915	LRRK	70.5882	85.0588	0.829876	0.778873
Go 6983	PKC	111.294	92.1176	1.20817	0.719189
GSK J1	Histone Demethylase	98.5882	85.0588	1.15906	0.778873
GSK1838705A	IGF-1, ALK	110	81.8824	1.34339	0.809088
GSK2606414	PERK	97.1765	66.4706	1.46195	0.996681
GSK461364	PLK	5.76471	7.64706	0.753846	8.66346
GSK650394	SGK	72.5882	82.2353	0.88269	0.805615
GSK690693	Akt	67.4118	40.3529	1.67055	1.64176
GSK923295	Kinesin	6	6.11765	0.980769	10.8293
GW4064	FXR	101.765	81.8824	1.24282	0.809088
GW441756	Trk Receptor	95.8824	85.0588	1.12725	0.778873
HA14-1	Bcl-2	112	84.2353	1.32961	0.786487
HMN-214	PLK	4.11765	6.23529	0.660377	10.625
Honokiol	Akt, MEK	110.118	87.8824	1.25301	0.753849
HSP990 (NVP-HSP990)	HSP (e.g. HSP90)	7.05882	6.35294	1.11111	10.4282
Hydrocortisone	Others	84.2353	72.2353	1.16612	0.917142
Hydroxyurea	Others	90.5882	86.1176	1.05191	0.769296
Ibrutinib (PCI-32765)	Src	89.1765	65.0588	1.37071	1.01831
Ifosfamide	DNA/RNA Synthesis	58.5882	43.8824	1.33512	1.50972
IMD 0354	IKK	29.8824	46	0.649616	1.44022
INCB024360	IDO	106.706	89.8824	1.18717	0.737075
INH1	Microtubule Associated	103.294	73.8824	1.39809	0.896696
Iniparib (BSI-201)	PARP	106.471	87.2941	1.21968	0.758929
IOX1	Histone demethylases	109.059	90	1.21176	0.736111
IPA-3	PAK	44.1176	89.4118	0.493421	0.740954
IPI-145 (INK1197)	PI3K	53.5294	50.4706	1.06061	1.31265
Irinotecan	Topoisomerase	4.70588	14.7059	0.32	4.505
Ispinesib (SB-715992)	Kinesin	3.05882	4.35294	0.702703	15.2196
JNJ-38877605	c-Met	100.235	76.3529	1.31279	0.867681
JNJ-7706621	CDK, Aurora Kinase	42.1176	32.9412	1.27857	2.01116
JNK-IN-8	JNK	94	59.7647	1.57283	1.10851
K-Ras(G12C) inhibitor 12	Rho	103.765	90.9412	1.14101	0.728493
KN-62	Ca2+/calmodulin-dependent protein kinase II (CaMKII)	72.3529	75.2941	0.960938	0.879883
KN-93 Phosphate	CaMK	87.2941	72.8235	1.19871	0.909733
KPT-330	CRM1	6.11765	7.29412	0.83871	9.08266
KU-0063794	mTOR	22.3529	18	1.24183	3.68056
KU-55933 (ATM Kinase Inhibitor)	ATM	107.529	89.8824	1.19634	0.737075
KU-60019	ATM	95.0588	76.7059	1.23926	0.863689
KW-2449	Flt, Bcr-Abl, Aurora Kinase	52.7059	64.3529	0.819013	1.02948
KX2-391	Src	2.94118	3.41176	0.862069	19.4181
Lapatinib (GW-572016) Ditosylate	EGFR, HER2	104.118	84.2353	1.23603	0.786487
LAQ824 (Dacinostat)	HDAC	0	0.235294	0	281.563
LDN-214117	TGF-beta/Smad	103.647	82.8235	1.25142	0.799893
Lenalidomide (CC-5013)	TNF-alpha	101.529	54.9412	1.84797	1.20584
Linifanib (ABT-869)	PDGFR, VEGFR	106.824	76.4706	1.39692	0.866346
Lomustine	Others	100.118	67.1765	1.49037	0.986208
LRRK2-IN-1	LRRK2	52	32.8235	1.58423	2.01837
LY2409881	IκB/IKK	65.5294	82.5882	0.793447	0.802172
LY294002	PI3K	105.765	71.0588	1.48841	0.932326
LY3023414	Akt	11.7647	10.9412	1.07527	6.05511
Maraviroc	CCR5	99.2941	74.8235	1.32704	0.885417
Masitinib (AB1010)	c-Kit, PDGFR, FGFR, FAK	95.1765	69.1765	1.37585	0.957696
Mesna	Others	107.647	79.5294	1.35355	0.833025
Metformin HCl	Autophagy	94.7059	76.7059	1.23466	0.863689
Methotrexate	DHFR	5.17647	6.94118	0.745763	9.54449
MG-101 (ALLN)	Cysteine Protease	27.1765	54.3529	0.5	1.21889
MGCD-265	c-Met, VEGFR, Tie-2	102	76.4706	1.33385	0.866346
Mirin	ATM/ATR	112.235	97.1765	1.15496	0.681749
Mitomycin C	DNA/RNA Synthesis	2.70588	6.94118	0.389831	9.54449
Mitoxantrone	Topoisomerase	-0.705882	1.29412	-0.545455	51.1932
Mitoxantrone HCl	Others	-0.823529	1.17647	-0.7	56.3125
Mizoribine	DNA/RNA Synthesis	94	78.5882	1.19611	0.843001
MK-0752	Gamma-secretase	101.765	76.1176	1.33694	0.870363
MK-1775	Wee1	7.76471	15.4118	0.503817	4.29866
MK-2206 2HCl	Akt	54.2353	37.5294	1.44514	1.76528
MK-4827(Niraparib) tosylate	PARP	65.0588	50.9412	1.27714	1.30052
ML323	DUB	98.2353	75.5294	1.30062	0.877142
MLN8054	Aurora Kinase	15.5294	20.1176	0.77193	3.29313
Motesanib Diphosphate (AMG-706)	VEGFR, PDGFR, c-Kit	98.2353	79.8824	1.22975	0.829345
Mubritinib (TAK 165)	HER2	30.4706	60.9412	0.5	1.08711
Necrostatin-1	TNF-alpha	96.7059	80.8235	1.19651	0.819687
Nilotinib (AMN-107)	Bcr-Abl	98.3529	64.9412	1.51449	1.02015
Nintedanib (BIBF 1120)	VEGFR, PDGFR, FGFR	72.1176	49.7647	1.44917	1.33126
Nutlin-3	Mdm2	22.2353	21.5294	1.03279	3.07719
Nutlin-3a	Mdm2	10.5882	11.6471	0.909091	5.68813
Nutlin-3b	Mdm2	97.5294	76.8235	1.26953	0.862366
NVP-TNKS656	PAFR	106	85.7647	1.23594	0.772462
Obatoclax Mesylate (GX15-070)	Bcl-2	12	10.9412	1.09677	6.05511
Olaparib (AZD2281, Ku-0059436)	PARP	77.4118	54.3529	1.42424	1.21889
Omaveloxolone (RTA-408)	Others	25.2941	2	12.6471	33.125
OSI-906 (Linsitinib)	IGF-1R	110.706	81.0588	1.36575	0.817308
OSI-930	c-Kit, VEGFR	70.8235	55.5294	1.27542	1.19306
OSU-03012 (AR-12)	PDK-1	36.8235	34.4706	1.06826	1.92193
OTX015		66.25	53.75	1.23256	1.23256
Oxaliplatin	DNA/RNA Synthesis	98.1176	68.1176	1.44041	0.972582
Paclitaxel	Microtubule Associated	4.11765	4.82353	0.853659	13.7348
Palbociclib (PD-0332991) HCl	CDK	27.1765	14.9412	1.8189	4.43406
Panobinostat (LBH589)	HDAC	0	-0.117647	0	-563.125
Pazopanib HCl	VEGFR, PDGFR, c-Kit	91.5294	72.5882	1.26094	0.912682
PCI-24781 (Abexinostat)	HDAC	7.88235	6.94118	1.13559	9.54449
PD-1/PD-L1 inhibitor 1	PD-1/PD-L1	103.294	88	1.1738	0.752841
PD-1/PD-L1 inhibitor 2	Others	97.8824	81.4118	1.20231	0.813764
PD0325901	MEK	102.941	78.8235	1.30597	0.840485
PD184352 (CI-1040)	MEK	97.8824	65.4118	1.4964	1.01281
Perifosine (KRX-0401)	Akt	82.7059	77.6471	1.06515	0.85322
PF-04217903	c-Met	76.8235	74.9412	1.02512	0.884027
PF-4708671	S6 Kinase	91.5294	69.0588	1.32538	0.959327
PF-477736	Chk	5.05882	8.23529	0.614286	8.04464
PF-543	SphK1	102	74.4706	1.36967	0.889613
PF-562271	FAK	101.176	84.5882	1.19611	0.783206
PF-573228	FAK	93.5294	74.8235	1.25	0.885417
PFK15	6-phosphofructo-2-kinase (PFKFB3)	99.7647	79.8824	1.2489	0.829345
PHA-665752	c-Met	95.1765	59.6471	1.59566	1.1107
PHT-427	Akt, PDK-1	97.8824	83.4118	1.17348	0.794252
PI-103	DNA-PK, PI3K, mTOR	18.1176	16.5882	1.0922	3.99379
PI-1840	Proteasome	104.353	95.6471	1.09102	0.692651
Piceatannol	Syk	88.7059	79.7647	1.11209	0.830568
Pifithrin-μ	p53	98.1176	86.1176	1.13934	0.769296
Pimasertib (AS-703026)	MEK	97.7647	76	1.28638	0.871711
PLX-4720	Raf	99.1765	81.7647	1.21295	0.810252
Pomalidomide	TNF-alpha, COX	78.2353	36.7059	2.13141	1.80489
Pracinostat (SB939)	HDAC	6.58824	6.94118	0.949153	9.54449
Prednisone	Others	48.2353	44.8235	1.07612	1.47802
Procainamide HCl	Sodium Channel	87.7647	82	1.0703	0.807927
PU-H71	HSP	6.35294	8.70588	0.72973	7.6098
Quercetin	PI3K, PKC, Src, Sirtuin	96.7059	73.7647	1.311	0.898126
Quisinostat (JNJ-26481585)	HDAC	-0.235294	0.352941	-0.666667	187.708
Quizartinib (AC220)	Flt	94.9412	75.5294	1.25701	0.877142
R406	Syk, Flt	84.2353	61.6471	1.36641	1.07467
R406 (free base)	Syk	78.1176	55.5294	1.40678	1.19306
R547	CDK	16.7059	10.7059	1.56044	6.18819
RAF265 (CHIR-265)	Raf, VEGFR	68.5882	57.6471	1.1898	1.14923
Ranolazine	Others	94.9412	78.2353	1.21353	0.846805
Rapamycin (Sirolimus)	mTOR	23.7647	16.7059	1.42254	3.96567
Refametinib (RDEA119, Bay 86-9766)	MEK	92.7059	79.6471	1.16396	0.831795
Regorafenib (BAY 73-4506)	c-Kit, Raf, VEGFR	94.3529	59.4118	1.58812	1.1151
Resminostat	HDAC	49.6471	36.2353	1.37013	1.82833
Resveratrol	Sirtuin	114.353	83.1765	1.37482	0.796499
RG108	Transferases	101.176	86.4706	1.17007	0.766156
Ridaforolimus (Deforolimus, MK-8669)	mTOR	23.6471	16.8235	1.40559	3.93794
RO4929097	Y-Secretase	92.3529	72.1176	1.28059	0.918638
Rocilinostat (ACY-1215)	HDAC	27.6471	46.1176	0.59949	1.43654
Roscovitine (Seliciclib,CYC202)	CDK	97.1765	78.7059	1.23468	0.841741
Rosiglitazone	PPAR	98.3529	83.6471	1.17581	0.792018
RSL3	Ferroptosis	-1.17647	0.352941	-3.33333	187.708
Rucaparib (AG-014699,PF-01367338)	PARP	95.6471	67.5294	1.41638	0.981054
Ruxolitinib (INCB018424)	JAK	95.6471	73.5294	1.3008	0.901
SAR245409 (XL765)	PI3K, mTOR	96.8235	86.1176	1.12432	0.769296
Saracatinib (AZD0530)	Src, Bcr-Abl	90.7059	43.4118	2.08943	1.52608
SB-3CT	MMP	101.647	86.5882	1.17391	0.765115
SB202190 (FHPI)	p38 MAPK	105.647	67.0588	1.57544	0.987939
SB203580	p38 MAPK	104.706	60.8235	1.72147	1.08922
SB216763	GSK-3	110.235	88	1.25267	0.752841
SB415286	GSK-3	104.235	89.2941	1.16733	0.74193
SB431542	TGF-beta/Smad	109.059	77.7647	1.40242	0.851929
SB590885	Raf	105.882	84.2353	1.25698	0.786487
SC-514	IκB/IKK	43.5294	45.2941	0.961039	1.46266
Schisandrin B (Sch B)	ATM/ATR	89.8824	77.4118	1.16109	0.855813
Selumetinib (AZD6244)	MEK	98.5882	75.6471	1.30327	0.875778
SGC 0946	Histone Methyltransferase	114.824	89.4118	1.28421	0.740954
SGI-1776 free base	Pim	100.353	74	1.35612	0.89527
Simvastatin	Others	56	58.4706	0.957746	1.13305
SKI II	sphingosine kinase (SphK)	22	84.7059	0.259722	0.782118
SL-327	MEK	96.9412	77.0588	1.25802	0.859733
SNS-032 (BMS-387032)	CDK	3.88235	3.88235	1	17.0644
Sorafenib	Raf	106.353	79.6471	1.3353	0.831795
SP600125	JNK	107.294	76.2353	1.40741	0.86902
STA-21	STAT	102.706	99.0588	1.03682	0.668795
Sunitinib Malate	VEGFR, PDGFR, c-Kit, Flt	108.235	74.8235	1.44654	0.885417
TAK-632	Raf	20.9412	25.7647	0.812785	2.57135
TAK-715	p38 MAPK	98.8235	70.9412	1.39303	0.933872
TAME	APC	97.1765	85.4118	1.13774	0.775654
Tamoxifen Citrate	Estrogen/progestogen Receptor	92.3529	70.9412	1.30182	0.933872
Temozolomide	Others	100.941	78.9412	1.27869	0.839232
Temsirolimus (CCI-779, NSC 683864)	mTOR	22.7059	16.1176	1.40876	4.1104
Teniposide	Others	3.41176	4.11765	0.828571	16.0893
Tenovin-1	p53	13.2941	16.7059	0.795775	3.96567
Tetrabenazine (Xenazine)	5-alpha Reductase	98	79.5294	1.23225	0.833025
TG100-115	PI3K	98.4706	76.9412	1.27982	0.861047
TG101209	Flt, JAK, c-RET	50.5882	35.6471	1.41914	1.8585
TGX-221	PI3K	94.1176	63.0588	1.49254	1.05061
Thalidomide	Others	98.2353	70	1.40336	0.946429
Tideglusib	GSK-3	100.706	77.0588	1.30687	0.859733
Tie2 kinase inhibitor	Tie-2	90.5882	68.8235	1.31624	0.962607
Tipifarnib	Farnesyltransferase, Ras	40.5882	33.8824	1.19792	1.9553
Tiplaxtinin (PAI-039)	Others	82	81.5294	1.00577	0.81259
Tofacitinib (CP-690550) Citrate	JAK	101.647	84	1.21008	0.78869
Topotecan HCl	Topoisomerase	2	3.05882	0.653846	21.6587
Toremifene Citrate	Others	96.8235	71.8824	1.34697	0.921645
TPCA-1	IKK	100.235	73.5294	1.3632	0.901
Trametinib (GSK1120212)	MEK	107.059	82.4706	1.29815	0.803317
Tranylcypromine (2-PCPA) HCl	MAO	93.8824	79.2941	1.18398	0.835497
Trichostatin A (TSA)	HDAC	2.35294	2.11765	1.11111	31.2847
Triciribine	Akt	87.7647	75.6471	1.16019	0.875778
TW-37	Bcl-2	62.4706	69.5294	0.898477	0.952834
UNC-2025	TAM Receptor	7.64706	9.76471	0.783133	6.78464
UNC0631	Histone Methyltransferase	84	59.5294	1.41107	1.1129
URMC-099	Abl1; LRRK2; MLK3; MLK1	71.0588	54.3529	1.30736	1.21889
Valproic acid sodium salt (Sodium valproate)	GABA Receptor, HDAC	103.529	77.0588	1.34351	0.859733
Vatalanib (PTK787) 2HCl	VEGFR, c-Kit, Flt	98	73.7647	1.32855	0.898126
Veliparib (ABT-888)	PARP	95.1765	68.1176	1.39724	0.972582
Vemurafenib (PLX4032, RG7204)	Raf	102	77.8824	1.30967	0.850642
Vincristine sulfate	Autophagy,Microtubule Associated	3.88235	4.23529	0.916667	15.6424
Vismodegib (GDC-0449)	Hedgehog, P-gp	99.1765	82.1176	1.20774	0.806769
Vorinostat (SAHA, MK0683)	HDAC	18	11.5294	1.56122	5.74617
VX-680 (Tozasertib, MK-0457)	Aurora Kinase	11.8824	11.7647	1.01	5.63125
VX-702	p38 MAPK	98.4706	58.7059	1.67735	1.12851
VX-765	Caspase	103.882	79.5294	1.30621	0.833025
WHI-P154	JAK, EGFR	98.9412	83.0588	1.19122	0.797627
WIKI4	Wnt/beta-catenin	23.4118	81.2941	0.287988	0.814942
WP1066	JAK	102.118	83.1765	1.22772	0.796499
WYE-354	mTOR	53.7647	42.9412	1.25205	1.54281
XAV-939	Wnt/beta-catenin	101.059	72.4706	1.39448	0.914164
Y-27632 2HCl	ROCK	101.647	78.1176	1.3012	0.84808
YH239-EE	Mdm2	109.059	83.4118	1.30748	0.794252
YM155 (Sepantronium Bromide)	Survivin	-0.941176	0.470588	-2	140.781
YM201636	PI3K	48.3529	35.8824	1.34754	1.84631
Zebularine	DNA Methyltransferase	109.647	92.2353	1.18878	0.718272
Zibotentan (ZD4054)	ETA Receptor	94.9412	79.4118	1.19556	0.834259
ZSTK474	PI3K	25.0588	17.4118	1.43919	3.8049

## Sheet: WSU-DLCL2 20 nM
Product Name	Target	% proliferating cells (single)	% proliferating cells (combo with Birabresib-100nM)	fold change single library / combo	fold change Birabresib / combo	% proliferating cells Birabresib 100nM
(+)-JQ1	BET	109.159	70.5607	1.54702	1.03974	73.3645
(S)-10-Hydroxycamptothecin	Topoisomerase	32.1495	36.9159	0.870886	1.98734
10058-F4	c-Myc	124.019	69.7196	1.77882	1.05228
17-AAG (Tanespimycin)	HSP	125.794	80.8411	1.55607	0.907514
17-DMAG (Alvespimycin) HCl	HSP	118.785	84.9533	1.39824	0.863586
2-Methoxyestradiol (2-MeOE2)	HIF	111.028	71.6822	1.54889	1.02347
3-Deazaneplanocin A (DZNeP)	Histone Methyltransferase	100.841	67.5701	1.49239	1.08575
6H05	K-Ras(G12C)	110.748	76.4486	1.44866	0.959658
A-674563	Akt, CDK, PKA	116.542	78.5981	1.48276	0.933413
ABC294640	S1P Receptor	115.794	73.8318	1.56835	0.993671
ABT-199 (GDC-0199)	Bcl-2	103.832	75.1402	1.38184	0.976368
ABT-263 (Navitoclax)	Bcl-2	121.495	93.9252	1.29353	0.781095
ABT-737	Bcl-2	112.897	93.9252	1.20199	0.781095
AC480 (BMS-599626)	HER2	110.374	78.8785	1.39929	0.930095
Acadesine	AMPK	118.411	72.8972	1.62436	1.00641
ACP-196	BTK	114.112	69.8131	1.63454	1.05087
Alisertib (MLN8237)	Aurora Kinase	80.8411	63.8318	1.26647	1.14934
Altretamine	Others	114.112	75.7009	1.50741	0.969136
AMG-458	c-Met	112.243	76.0748	1.47543	0.964373
AMG-900	Aurora Kinase	78.785	55.2336	1.4264	1.32826
Amuvatinib (MP-470)	c-Met, c-Kit, PDGFR, Flt, c-RET	116.355	73.6449	1.57995	0.996193
Anacardic Acid	Histone Acetyltransferase	117.664	69.0654	1.70365	1.06225
Anastrozole	Aromatase	122.804	82.1495	1.49488	0.89306
Anisomycin	JNK	108.692	67.6636	1.60635	1.08425
AP26113	ALK	108.598	71.4953	1.51895	1.02614
Aprepitant	Substance P	112.15	77.8505	1.44058	0.942377
AT406 (SM-406, ARRY-334543)	E3 Ligase ,IAP	98.5047	63.1776	1.55917	1.16124
AT7867	Akt, S6 kinase	112.15	76.3551	1.46879	0.960832
AT9283	Bcr-Abl, JAK, Aurora Kinase	89.3458	59.7196	1.49609	1.22848
AUY922 (NVP-AUY922)	HSP	51.5888	44.9533	1.14761	1.63202
Axitinib	VEGFR, PDGFR, c-Kit	110.467	87.1028	1.26824	0.842275
AZ20	ATM/ATR	120.654	76.4486	1.57824	0.959658
Azacitidine	DNA/RNA Synthesis	111.682	72.5234	1.53995	1.0116
Azathioprine	Others	125.14	75.1402	1.66542	0.976368
AZD1480	JAK	101.308	75.2336	1.34658	0.975155
AZD2014	mTOR	88.5981	57.8505	1.5315	1.26817
AZD2932	PDGFR	115.981	70.5607	1.64371	1.03974
AZD4547	FGFR	113.925	64.8598	1.75648	1.13112
AZD6482	PI3K	110.748	72.4299	1.52903	1.0129
AZD7762	Chk	105.327	62.3364	1.68966	1.17691
AZD8055	mTOR	60.9346	46.6355	1.30661	1.57315
AZD8186	PI3Kβ, PI3Kδ	123.458	63.271	1.95126	1.15953
b-AP15	DUB	108.692	65.0467	1.67098	1.12787
Barasertib (AZD1152-HQPA)	Aurora Kinase	86.729	56.1682	1.54409	1.30616
Baricitinib (LY3009104, INCB028050)	JAK	93.4579	74.7664	1.25	0.98125
BAY 11-7082	IκB/IKK	102.43	72.8972	1.40513	1.00641
Belinostat (PXD101)	HDAC	109.065	69.7196	1.56434	1.05228
Bendamustine HCl	Others	108.411	77.1028	1.40606	0.951515
BGT226 (NVP-BGT226)	PI3K, mTOR	18.5981	17.757	1.04737	4.13158
BI 2536	PLK	4.20561	3.83178	1.09756	19.1463
BI-78D3	JNK	110.093	77.4766	1.42099	0.946924
BI-D1870	S6 Kinase	93.3645	72.7103	1.28406	1.009
BIBR 1532	Telomerase	113.458	85.4206	1.32823	0.858862
Bicalutamide	Androgen Receptor, P450	106.449	77.757	1.36899	0.94351
Birinapant	Caspase	78.3178	58.3178	1.34295	1.25801
BKM120 (NVP-BKM120, Buparlisib)	PI3K	126.542	76.2617	1.65931	0.96201
BMS-265246	CDK	99.4393	84.2056	1.18091	0.871254
BMS-536924	IGF-1R	117.57	93.9252	1.25174	0.781095
BMS-582949	p38 MAPK	117.757	78.0374	1.50898	0.94012
Bosutinib (SKI-606)	Src	105.047	82.3364	1.27582	0.891033
BV-6	IAP	99.1589	71.1215	1.39422	1.03154
BX-795	PDK-1, IKK	114.206	78.1308	1.46172	0.938995
BX-912	PDK-1	111.495	76.8224	1.45134	0.954988
BYL719	PI3K	114.766	63.4579	1.80854	1.15611
Cabozantinib (XL184, BMS-907351)	VEGFR, c-Met, Flt, Tie-2, c-Kit	117.196	93.9252	1.24776	0.781095
Cabozantinib malate (XL184)	VEGFR	113.458	80.9346	1.40185	0.906467
CAL-101 (Idelalisib, GS-1101)	PI3K	101.308	57.9439	1.74839	1.26613
Canagliflozin	SGLT	117.757	69.2523	1.7004	1.05938
Capecitabine	DNA/RNA Synthesis	114.299	74.5794	1.53258	0.983709
Carboplatin	DNA/RNA Synthesis	116.075	81.5888	1.42268	0.899198
Carfilzomib (PR-171)	Proteasome	1.7757	3.08411	0.575758	23.7879
Carmofur	Antimetabolites	103.645	75.7944	1.36745	0.967941
Cediranib (AZD2171)	VEGFR, Flt	112.991	79.0654	1.42908	0.927896
Celastrol	Others	106.168	76.1682	1.39387	0.96319
Celecoxib	COX	110.28	76.2617	1.44608	0.96201
CHIR-99021 (CT99021)	GSK-3	127.944	75.9813	1.68389	0.96556
Chloroambucil	DNA/RNA Synthesis	113.925	72.4299	1.5729	1.0129
Chloroquine Phosphate	ATM/ATR,Autophagy	119.159	71.9626	1.65584	1.01948
Clevudine	DNA/RNA Synthesis	118.318	62.5234	1.89238	1.17339
CP-673451	PDGFR	144.486	78.1308	1.84928	0.938995
Crizotinib (PF-02341066)	c-Met, ALK	107.009	67.1028	1.59471	1.09331
Cucurbitacin B	Microtubule Associated	80.6542	50.2804	1.60409	1.45911
CUDC-101	HDAC, EGFR, HER2	102.804	78.785	1.30486	0.931198
CUDC-907	HDAC, PI3K	47.1028	37.3832	1.26	1.9625
CX-6258 HCl	Pim	96.8224	77.3832	1.25121	0.948068
CYC116	Aurora Kinase, VEGFR	102.243	85.4206	1.19694	0.858862
CYT997 (Lexibulin)	Microtubule Associated	92.0561	72.8037	1.26444	1.0077
Cytarabine	DNA/RNA Synthesis	99.3458	61.028	1.62787	1.20214
Dabrafenib (GSK2118436)	Raf	113.271	77.6636	1.45848	0.944645
Danusertib (PHA-739358)	Aurora Kinase, FGFR, Bcr-Abl, c-RET, Src	80.6542	44.8598	1.79792	1.63542
Dapagliflozin	SGLT	108.505	76.6355	1.41585	0.957317
Dasatinib	Src, Bcr-Abl, c-Kit	70.7477	47.9439	1.47563	1.53021
Decernotinib (VX-509)	JAK	113.271	73.4579	1.54198	0.998728
Decitabine	DNA/RNA Synthesis	116.075	76.1682	1.52393	0.96319
Degrasyn (WP1130)	DUB, Bcr-Abl	96.1682	68.0374	1.41346	1.0783
Deltarasin	PDE	108.598	72.243	1.50323	1.01552
Dexamethasone (DHAP)	IL Receptor	92.1495	56.4486	1.63245	1.29967
DMXAA (Vadimezan)	VDA	105.234	73.3645	1.43439	1
Docetaxel	Microtubule Associated	3.83178	6.26168	0.61194	11.7164
Dorsomorphin 2HCl	AMPK	136.355	71.215	1.9147	1.03018
Dovitinib (TKI-258, CHIR-258)	c-Kit, FGFR, Flt, VEGFR, PDGFR	97.8505	82.3364	1.18842	0.891033
Doxercalciferol	Others	109.907	72.9907	1.50576	1.00512
Doxycycline Hyclate	Others	105.327	73.4579	1.43384	0.998728
EHop-016	Rac	111.495	81.1215	1.37442	0.904378
Elesclomol (STA-4783)	HSP	36.729	35.0467	1.048	2.09333
Ellagic acid	Topoisomerase	101.215	74.9533	1.35037	0.978803
Embelin	IAP	102.617	72.6168	1.41313	1.0103
ENMD-2076	Flt, Aurora Kinase, VEGFR	113.551	88.3178	1.28571	0.830688
ENMD-2076 L-(+)-Tartaric acid	Aurora Kinase,FLT3,VEGFR	103.738	78.0374	1.32934	0.94012
Entinostat (MS-275)	HDAC	117.29	83.3645	1.40695	0.880045
Enzastaurin (LY317615)	PKC	111.963	93.9252	1.19204	0.781095
Epothilone A	Microtubule Associated	3.17757	6.26168	0.507463	11.7164
EPZ-6438	Histone Methyltransferase	114.486	75.1402	1.52363	0.976368
EPZ5676	Methyltransferase	117.103	74.1121	1.58008	0.989912
ERK5-IN-1	ERK	111.963	70.4673	1.58886	1.04111
Etoposide	Topoisomerase	99.8131	76.0748	1.31204	0.964373
Everolimus (RAD001)	mTOR	61.9626	41.028	1.51025	1.78815
EW-7197	TGF-beta/Smad	106.822	75.8879	1.40764	0.966749
EX 527 (Selisistat)	Sirtuin	116.916	76.8224	1.5219	0.954988
Febuxostat	Others	104.299	78.8785	1.32227	0.930095
FG-4592	HIF	113.084	83.7383	1.35045	0.876116
Fingolimod (FTY720) HCl	S1P Receptor, Bcr-Abl, PKC	107.477	74.8598	1.43571	0.980025
Floxuridine	DNA/RNA Synthesis	72.3364	60.2804	1.2	1.21705
Fludarabine	STAT, DNA/RNA Synthesis	119.626	71.9626	1.66234	1.01948
Fludarabine Phosphate	DNA/RNA Synthesis	130.841	75.0467	1.74346	0.977584
Fluorouracil (5-Fluoracil, 5-FU)	DNA/RNA Synthesis	132.523	81.1215	1.63364	0.904378
Flutamide	P450	118.972	78.0374	1.52455	0.94012
Fluvastatin Sodium	HMG-CoA Reductase	102.15	76.0748	1.34275	0.964373
Foretinib (GSK1363089)	c-Met, VEGFR	105.234	78.5047	1.34048	0.934524
Fostamatinib (R788)	Syk	104.112	71.4953	1.45621	1.02614
Fulvestrant	Estrogen/progestogen Receptor	111.028	79.7196	1.39273	0.920281
G-749	FLT3	110	73.6449	1.49365	0.996193
Ganetespib (STA-9090)	HSP	49.9065	51.8692	0.962162	1.41441
GDC-0152	IAP	97.757	55.514	1.76094	1.32155
GDC-0879	Raf	118.598	86.9159	1.36452	0.844086
GDC-0941	PI3K	115.701	70.3738	1.64409	1.0425
GDC-0980 (RG7422)	mTOR, PI3K	102.617	62.3364	1.64618	1.17691
Gemcitabine	Others	21.3084	27.2897	0.780822	2.68836
GNE-0877	leucine-rich repeat kinase 2 (LRRK2)	108.598	71.4019	1.52094	1.02749
GNE-7915	LRRK	113.178	82.1495	1.3777	0.89306
Go 6983	PKC	99.5327	70.9346	1.40316	1.03426
GSK J1	Histone Demethylase	106.729	74.7664	1.4275	0.98125
GSK1838705A	IGF-1, ALK	119.72	84.3925	1.4186	0.869324
GSK2606414	PERK	140.093	69.1589	2.02568	1.06081
GSK461364	PLK	3.17757	5.3271	0.596491	13.7719
GSK650394	SGK	113.832	77.757	1.46394	0.94351
GSK690693	Akt	55.4206	54.0187	1.02595	1.35813
GSK923295	Kinesin	114.206	86.729	1.31681	0.845905
GW4064	FXR	117.57	83.6449	1.40559	0.877095
GW441756	Trk Receptor	97.1028	65.7944	1.47585	1.11506
HA14-1	Bcl-2	121.402	70.8411	1.71372	1.03562
HMN-214	PLK	126.822	73.5514	1.72427	0.997459
Honokiol	Akt, MEK	107.944	76.3551	1.41371	0.960832
HSP990 (NVP-HSP990)	HSP (e.g. HSP90)	27.8505	31.5888	0.881657	2.32249
Hydrocortisone	Others	102.43	67.8505	1.50964	1.08127
Hydroxyurea	Others	104.206	80.1869	1.29953	0.914918
Ibrutinib (PCI-32765)	Src	97.1028	71.8692	1.35111	1.02081
Ifosfamide	DNA/RNA Synthesis	98.4112	70.8411	1.38918	1.03562
IMD 0354	IKK	112.15	76.4486	1.46699	0.959658
INCB024360	IDO	111.308	75.2336	1.4795	0.975155
INH1	Microtubule Associated	121.589	69.4393	1.75101	1.05653
Iniparib (BSI-201)	PARP	112.336	79.5327	1.41246	0.922444
IOX1	Histone demethylases	106.449	71.9626	1.47922	1.01948
IPA-3	PAK	122.991	78.3178	1.57041	0.936754
IPI-145 (INK1197)	PI3K	113.645	63.5514	1.78824	1.15441
Irinotecan	Topoisomerase	119.439	76.0748	1.57002	0.964373
Ispinesib (SB-715992)	Kinesin	2.61682	4.48598	0.583333	16.3542
JNJ-38877605	c-Met	121.215	77.6636	1.56077	0.944645
JNJ-7706621	CDK, Aurora Kinase	108.972	74.5794	1.46115	0.983709
JNK-IN-8	JNK	106.822	64.0187	1.66861	1.14599
K-Ras(G12C) inhibitor 12	Rho	104.579	75.9813	1.37638	0.96556
KN-62	Ca2+/calmodulin-dependent protein kinase II (CaMKII)	114.953	72.3364	1.58915	1.01421
KN-93 Phosphate	CaMK	106.355	74.2991	1.43145	0.987421
KPT-330	CRM1	114.673	68.3178	1.67852	1.07387
KU-0063794	mTOR	110.467	70.3738	1.56972	1.0425
KU-55933 (ATM Kinase Inhibitor)	ATM	102.991	93.9252	1.09652	0.781095
KU-60019	ATM	117.29	75.1402	1.56095	0.976368
KW-2449	Flt, Bcr-Abl, Aurora Kinase	97.2897	76.8224	1.26642	0.954988
KX2-391	Src	24.2991	22.9907	1.05691	3.19106
Lapatinib (GW-572016) Ditosylate	EGFR, HER2	114.486	80.8411	1.41618	0.907514
LAQ824 (Dacinostat)	HDAC	66.4486	30.2804	2.19444	2.42284
LDN-214117	TGF-beta/Smad	115.14	70.7477	1.62748	1.03699
Lenalidomide (CC-5013)	TNF-alpha	111.121	93.9252	1.18308	0.781095
Linifanib (ABT-869)	PDGFR, VEGFR	101.682	81.7757	1.24343	0.897143
Lomustine	Others	115.14	83.4579	1.37962	0.879059
LRRK2-IN-1	LRRK2	116.449	88.5047	1.31573	0.828933
LY2409881	IκB/IKK	116.355	83.0841	1.40045	0.883015
LY294002	PI3K	107.57	93.9252	1.14527	0.781095
LY3023414	Akt	86.1682	49.5327	1.73962	1.48113
Maraviroc	CCR5	111.402	81.4019	1.36854	0.901263
Masitinib (AB1010)	c-Kit, PDGFR, FGFR, FAK	118.318	78.5047	1.50714	0.934524
Mesna	Others	141.963	76.6355	1.85244	0.957317
Metformin HCl	Autophagy	117.944	71.215	1.65617	1.03018
Methotrexate	DHFR	48.1308	42.9907	1.11957	1.70652
MG-101 (ALLN)	Cysteine Protease	118.411	74.8598	1.58177	0.980025
MGCD-265	c-Met, VEGFR, Tie-2	99.3458	70	1.41923	1.04806
Mirin	ATM/ATR	117.383	71.9626	1.63117	1.01948
Mitomycin C	DNA/RNA Synthesis	111.589	63.3645	1.76106	1.15782
Mitoxantrone	Topoisomerase	37.757	52.1495	0.724014	1.40681
Mitoxantrone HCl	Others	38.5047	46.0748	0.8357	1.59229
Mizoribine	DNA/RNA Synthesis	119.252	72.3364	1.64858	1.01421
MK-0752	Gamma-secretase	107.85	67.2897	1.60278	1.09028
MK-1775	Wee1	113.084	70.4673	1.60477	1.04111
MK-2206 2HCl	Akt	107.103	68.3178	1.56772	1.07387
MK-4827(Niraparib) tosylate	PARP	119.626	72.9907	1.63892	1.00512
ML323	DUB	93.0841	74.8598	1.24345	0.980025
MLN8054	Aurora Kinase	103.178	74.486	1.38519	0.984944
Motesanib Diphosphate (AMG-706)	VEGFR, PDGFR, c-Kit	111.215	76.729	1.44945	0.956151
Mubritinib (TAK 165)	HER2	81.1215	60.7477	1.33538	1.20769
Necrostatin-1	TNF-alpha	113.364	60.7477	1.86615	1.20769
Nilotinib (AMN-107)	Bcr-Abl	108.785	81.215	1.33947	0.903337
Nintedanib (BIBF 1120)	VEGFR, PDGFR, FGFR	125.14	85.2336	1.4682	0.860746
Nutlin-3	Mdm2	121.589	77.9439	1.55995	0.941247
Nutlin-3a	Mdm2	104.019	74.2056	1.40176	0.988665
Nutlin-3b	Mdm2	112.804	73.9252	1.52592	0.992415
NVP-TNKS656	PAFR	110.748	71.9626	1.53896	1.01948
Obatoclax Mesylate (GX15-070)	Bcl-2	119.439	76.1682	1.5681	0.96319
Olaparib (AZD2281, Ku-0059436)	PARP	115.421	70.3738	1.64011	1.0425
Omaveloxolone (RTA-408)	Others	119.533	79.7196	1.49941	0.920281
OSI-906 (Linsitinib)	IGF-1R	125.981	81.9626	1.53706	0.895097
OSI-930	c-Kit, VEGFR	112.15	76.2617	1.47059	0.96201
OSU-03012 (AR-12)	PDK-1	103.271	78.6916	1.31235	0.932304
OTX015_100 nM		73.3645	66.6355	1.10098	1.10098
Oxaliplatin	DNA/RNA Synthesis	109.813	74.9533	1.46509	0.978803
Paclitaxel	Microtubule Associated	3.36449	5.51402	0.610169	13.3051
Palbociclib (PD-0332991) HCl	CDK	84.2991	65.1402	1.29412	1.12626
Panobinostat (LBH589)	HDAC	32.5234	28.8785	1.12621	2.54045
Pazopanib HCl	VEGFR, PDGFR, c-Kit	115.514	80.5607	1.43387	0.910673
PCI-24781 (Abexinostat)	HDAC	121.402	67.5701	1.79668	1.08575
PD-1/PD-L1 inhibitor 1	PD-1/PD-L1	107.664	74.8598	1.4382	0.980025
PD-1/PD-L1 inhibitor 2	Others	107.944	74.486	1.44918	0.984944
PD0325901	MEK	105.701	70.9346	1.49012	1.03426
PD184352 (CI-1040)	MEK	101.963	76.6355	1.33049	0.957317
Perifosine (KRX-0401)	Akt	114.112	84.486	1.35066	0.868363
PF-04217903	c-Met	103.645	80.7477	1.28356	0.908565
PF-4708671	S6 Kinase	100.187	64.1121	1.56268	1.14431
PF-477736	Chk	115.514	84.8598	1.36123	0.864537
PF-543	SphK1	116.916	75.8879	1.54064	0.966749
PF-562271	FAK	116.542	72.9907	1.59667	1.00512
PF-573228	FAK	109.252	79.0654	1.3818	0.927896
PFK15	6-phosphofructo-2-kinase (PFKFB3)	111.589	71.9626	1.55065	1.01948
PHA-665752	c-Met	115.234	59.3458	1.94173	1.23622
PHT-427	Akt, PDK-1	101.402	75.1402	1.3495	0.976368
PI-103	DNA-PK, PI3K, mTOR	110	69.6262	1.57987	1.05369
PI-1840	Proteasome	116.168	74.5794	1.55764	0.983709
Piceatannol	Syk	120.467	69.0654	1.74425	1.06225
Pifithrin-μ	p53	111.308	74.3925	1.49623	0.986181
Pimasertib (AS-703026)	MEK	104.673	66.1682	1.58192	1.10876
PLX-4720	Raf	108.037	77.1963	1.39952	0.950363
Pomalidomide	TNF-alpha, COX	128.785	77.3832	1.66425	0.948068
Pracinostat (SB939)	HDAC	103.551	70.9346	1.45982	1.03426
Prednisone	Others	116.355	69.7196	1.6689	1.05228
Procainamide HCl	Sodium Channel	102.804	68.0374	1.51099	1.0783
PU-H71	HSP	125.14	83.9252	1.49109	0.874165
Quercetin	PI3K, PKC, Src, Sirtuin	94.9533	69.4393	1.36743	1.05653
Quisinostat (JNJ-26481585)	HDAC	57.5701	44.7664	1.28601	1.63883
Quizartinib (AC220)	Flt	109.439	74.2991	1.47296	0.987421
R406	Syk, Flt	110.748	69.2523	1.59919	1.05938
R406 (free base)	Syk	116.168	71.4953	1.62484	1.02614
R547	CDK	101.682	65.0467	1.56322	1.12787
RAF265 (CHIR-265)	Raf, VEGFR	114.766	75.3271	1.52357	0.973945
Ranolazine	Others	107.944	73.3645	1.47134	1
Rapamycin (Sirolimus)	mTOR	59.4393	36.9159	1.61013	1.98734
Refametinib (RDEA119, Bay 86-9766)	MEK	107.383	71.4953	1.50196	1.02614
Regorafenib (BAY 73-4506)	c-Kit, Raf, VEGFR	104.019	86.0748	1.20847	0.852334
Resminostat	HDAC	105.981	70.1869	1.50999	1.04527
Resveratrol	Sirtuin	130.187	80.5607	1.61601	0.910673
RG108	Transferases	114.579	70.0935	1.63467	1.04667
Ridaforolimus (Deforolimus, MK-8669)	mTOR	59.6262	39.6262	1.50472	1.85142
RO4929097	Y-Secretase	114.019	73.3645	1.55414	1
Rocilinostat (ACY-1215)	HDAC	114.673	70	1.63818	1.04806
Roscovitine (Seliciclib,CYC202)	CDK	110.467	75.8879	1.45567	0.966749
Rosiglitazone	PPAR	109.72	63.5514	1.72647	1.15441
RSL3	Ferroptosis	120.467	80.8411	1.49017	0.907514
Rucaparib (AG-014699,PF-01367338)	PARP	118.411	77.6636	1.52467	0.944645
Ruxolitinib (INCB018424)	JAK	117.944	72.243	1.6326	1.01552
SAR245409 (XL765)	PI3K, mTOR	109.346	73.3645	1.49045	1
Saracatinib (AZD0530)	Src, Bcr-Abl	112.71	87.8505	1.28298	0.835106
SB-3CT	MMP	117.196	74.7664	1.5675	0.98125
SB202190 (FHPI)	p38 MAPK	102.804	93.9252	1.09453	0.781095
SB203580	p38 MAPK	122.897	81.4019	1.50976	0.901263
SB216763	GSK-3	131.215	75.7009	1.73333	0.969136
SB415286	GSK-3	92.1495	74.9533	1.22943	0.978803
SB431542	TGF-beta/Smad	104.766	93.9252	1.11542	0.781095
SB590885	Raf	107.29	75.2336	1.42609	0.975155
SC-514	IκB/IKK	111.402	66.6355	1.67181	1.10098
Schisandrin B (Sch B)	ATM/ATR	120.093	70.9346	1.69302	1.03426
Selumetinib (AZD6244)	MEK	123.832	77.3832	1.60024	0.948068
SGC 0946	Histone Methyltransferase	121.589	78.5047	1.54881	0.934524
SGI-1776 free base	Pim	100.28	73.7383	1.35995	0.99493
Simvastatin	Others	119.813	72.4299	1.65419	1.0129
SKI II	sphingosine kinase (SphK)	118.411	76.4486	1.5489	0.959658
SL-327	MEK	121.402	81.8692	1.48288	0.896119
SNS-032 (BMS-387032)	CDK	104.579	93.9252	1.11343	0.781095
Sorafenib	Raf	118.692	72.7103	1.63239	1.009
SP600125	JNK	117.196	74.1121	1.58134	0.989912
STA-21	STAT	108.972	72.0561	1.51232	1.01816
Sunitinib Malate	VEGFR, PDGFR, c-Kit, Flt	116.636	93.9252	1.24179	0.781095
TAK-632	Raf	112.336	75.6075	1.48578	0.970334
TAK-715	p38 MAPK	109.626	74.0187	1.48106	0.991162
TAME	APC	103.364	71.3084	1.44954	1.02883
Tamoxifen Citrate	Estrogen/progestogen Receptor	105.981	65.4206	1.62	1.12143
Temozolomide	Others	112.056	73.271	1.52934	1.00128
Temsirolimus (CCI-779, NSC 683864)	mTOR	57.757	38.785	1.48916	1.89157
Teniposide	Others	104.112	69.7196	1.4933	1.05228
Tenovin-1	p53	119.252	70.7477	1.6856	1.03699
Tetrabenazine (Xenazine)	5-alpha Reductase	108.411	67.0093	1.61785	1.09484
TG100-115	PI3K	123.178	70.4673	1.74801	1.04111
TG101209	Flt, JAK, c-RET	107.85	75.514	1.42822	0.971535
TGX-221	PI3K	107.196	82.6168	1.29751	0.888009
Thalidomide	Others	103.925	76.4486	1.35941	0.959658
Tideglusib	GSK-3	102.523	66.4486	1.5429	1.10408
Tie2 kinase inhibitor	Tie-2	115.701	68.785	1.68207	1.06658
Tipifarnib	Farnesyltransferase, Ras	82.6168	55.6075	1.48571	1.31933
Tiplaxtinin (PAI-039)	Others	113.832	72.9907	1.55954	1.00512
Tofacitinib (CP-690550) Citrate	JAK	118.972	86.6355	1.37325	0.846818
Topotecan HCl	Topoisomerase	60.2804	52.3364	1.15179	1.40179
Toremifene Citrate	Others	111.495	71.9626	1.54935	1.01948
TPCA-1	IKK	111.682	83.0841	1.34421	0.883015
Trametinib (GSK1120212)	MEK	97.3832	65.7009	1.48222	1.11664
Tranylcypromine (2-PCPA) HCl	MAO	106.729	76.1682	1.40123	0.96319
Trichostatin A (TSA)	HDAC	112.991	72.7103	1.55398	1.009
Triciribine	Akt	122.991	85.1402	1.44457	0.86169
TW-37	Bcl-2	108.879	73.9252	1.47282	0.992415
UNC-2025	TAM Receptor	105.794	72.6168	1.45689	1.0103
UNC0631	Histone Methyltransferase	118.785	73.8318	1.60886	0.993671
URMC-099	Abl1; LRRK2; MLK3; MLK1	115.888	75.3271	1.53846	0.973945
Valproic acid sodium salt (Sodium valproate)	GABA Receptor, HDAC	110.561	82.9907	1.33221	0.884009
Vatalanib (PTK787) 2HCl	VEGFR, c-Kit, Flt	128.785	78.3178	1.64439	0.936754
Veliparib (ABT-888)	PARP	105.607	84.3925	1.25138	0.869324
Vemurafenib (PLX4032, RG7204)	Raf	115.794	75.6075	1.53152	0.970334
Vincristine sulfate	Autophagy,Microtubule Associated	2.8972	5.42056	0.534483	13.5345
Vismodegib (GDC-0449)	Hedgehog, P-gp	123.832	70.1869	1.76431	1.04527
Vorinostat (SAHA, MK0683)	HDAC	116.822	78.972	1.47929	0.928994
VX-680 (Tozasertib, MK-0457)	Aurora Kinase	87.4766	51.7757	1.68953	1.41697
VX-702	p38 MAPK	104.393	74.9533	1.39277	0.978803
VX-765	Caspase	100.467	70	1.43525	1.04806
WHI-P154	JAK, EGFR	109.813	63.271	1.7356	1.15953
WIKI4	Wnt/beta-catenin	113.832	70.6542	1.61111	1.03836
WP1066	JAK	107.757	75.6075	1.42522	0.970334
WYE-354	mTOR	110	68.785	1.59918	1.06658
XAV-939	Wnt/beta-catenin	113.832	90.9346	1.2518	0.806783
Y-27632 2HCl	ROCK	122.71	79.3458	1.54653	0.924617
YH239-EE	Mdm2	113.645	72.243	1.57309	1.01552
YM155 (Sepantronium Bromide)	Survivin	2.71028	0.46729	5.8	157
YM201636	PI3K	111.028	77.2897	1.43652	0.949214
Zebularine	DNA Methyltransferase	114.299	77.8505	1.46819	0.942377
Zibotentan (ZD4054)	ETA Receptor	112.243	73.7383	1.52218	0.99493
ZSTK474	PI3K	107.757	62.8037	1.71577	1.16815

## Sheet: OCI-Ly19 1uM
Product Name	Target	% proliferating cells (single)	% proliferating cells (combo with Birabresib-100nM)	fold change single library / combo	fold change Birabresib / combo	% proliferating cells Birabresib 100nM
(+)-JQ1	BET	13.5	15.75	0.857143	5.15079	81.125
(S)-10-Hydroxycamptothecin	Topoisomerase	-0.125	1	-0.125	81.125
10058-F4	c-Myc	109.25	92	1.1875	0.881793
17-AAG (Tanespimycin)	HSP	30.5	34.5	0.884058	2.35145
17-DMAG (Alvespimycin) HCl	HSP	7.5	6.875	1.09091	11.8
2-Methoxyestradiol (2-MeOE2)	HIF	18.75	29.25	0.641026	2.7735
3-Deazaneplanocin A (DZNeP)	Histone Methyltransferase	11.75	21.125	0.556213	3.84024
6H05	K-Ras(G12C)	119.125	94.125	1.2656	0.861886
A-674563	Akt, CDK, PKA	86.375	64.5	1.33915	1.25775
ABC294640	S1P Receptor	88.75	77.125	1.15073	1.05186
ABT-199 (GDC-0199)	Bcl-2	62.875	50.125	1.25436	1.61845
ABT-263 (Navitoclax)	Bcl-2	50.25	26.375	1.90521	3.07583
ABT-737	Bcl-2	40.75	30.875	1.31984	2.62753
AC480 (BMS-599626)	HER2	115	89.5	1.28492	0.906425
Acadesine	AMPK	106.375	90.375	1.17704	0.897649
ACP-196	BTK	97.875	85.75	1.1414	0.946064
Alisertib (MLN8237)	Aurora Kinase	14.75	12.25	1.20408	6.62245
Altretamine	Others	100.125	90.875	1.10179	0.89271
AMG-458	c-Met	104.25	84.875	1.22828	0.955817
AMG-900	Aurora Kinase	12.75	12.5	1.02	6.49
Amuvatinib (MP-470)	c-Met, c-Kit, PDGFR, Flt, c-RET	67.75	74.375	0.910924	1.09076
Anacardic Acid	Histone Acetyltransferase	110.625	94.625	1.16909	0.857332
Anastrozole	Aromatase	56.5	49.5	1.14141	1.63889
Anisomycin	JNK	0.375	1.25	0.3	64.9
AP26113	ALK	108.25	89.75	1.20613	0.9039
Aprepitant	Substance P	105.875	88.25	1.19972	0.919263
AT406 (SM-406, ARRY-334543)	E3 Ligase ,IAP	95.75	91.125	1.05075	0.890261
AT7867	Akt, S6 kinase	100	65.5	1.52672	1.23855
AT9283	Bcr-Abl, JAK, Aurora Kinase	11	15.875	0.692913	5.11024
AUY922 (NVP-AUY922)	HSP	6.375	5.25	1.21429	15.4524
Axitinib	VEGFR, PDGFR, c-Kit	79.5	62	1.28226	1.30847
AZ20	ATM/ATR	25.5	26.75	0.953271	3.03271
Azacitidine	DNA/RNA Synthesis	60.25	58.5	1.02991	1.38675
Azathioprine	Others	82	75.75	1.08251	1.07096
AZD1480	JAK	74.25	63.625	1.16699	1.27505
AZD2014	mTOR	15.25	14.5	1.05172	5.59483
AZD2932	PDGFR	92.375	87.125	1.06026	0.931133
AZD4547	FGFR	105.875	85.25	1.24194	0.951613
AZD6482	PI3K	88.5	69.25	1.27798	1.17148
AZD7762	Chk	6.75	11.75	0.574468	6.90426
AZD8055	mTOR	9.875	9	1.09722	9.01389
AZD8186	PI3Kβ, PI3Kδ	77.25	56.875	1.35824	1.42637
b-AP15	DUB	15.125	5.125	2.95122	15.8293
Barasertib (AZD1152-HQPA)	Aurora Kinase	10	9.125	1.09589	8.89041
Baricitinib (LY3009104, INCB028050)	JAK	113.125	98.5	1.14848	0.823604
BAY 11-7082	IκB/IKK	105	99.25	1.05793	0.81738
Belinostat (PXD101)	HDAC	12	7.375	1.62712	11
Bendamustine HCl	Others	105.625	90.75	1.16391	0.893939
BGT226 (NVP-BGT226)	PI3K, mTOR	-1	-0.25	4	-324.5
BI 2536	PLK	7	6.875	1.01818	11.8
BI-78D3	JNK	103.125	92.625	1.11336	0.875843
BI-D1870	S6 Kinase	113.25	82.375	1.37481	0.984825
BIBR 1532	Telomerase	111.25	85.625	1.29927	0.947445
Bicalutamide	Androgen Receptor, P450	102.25	90.375	1.1314	0.897649
Birinapant	Caspase	81.25	97.375	0.834403	0.833119
BKM120 (NVP-BKM120, Buparlisib)	PI3K	49.5	50.625	0.977778	1.60247
BMS-265246	CDK	26	22.625	1.14917	3.58564
BMS-536924	IGF-1R	93.5	61.125	1.52965	1.3272
BMS-582949	p38 MAPK	99.875	74.125	1.34739	1.09444
Bosutinib (SKI-606)	Src	68.875	26.25	2.62381	3.09048
BV-6	IAP	72.5	86.25	0.84058	0.94058
BX-795	PDK-1, IKK	63.625	54.625	1.16476	1.48513
BX-912	PDK-1	8.625	11.875	0.726316	6.83158
BYL719	PI3K	90.375	73	1.23801	1.1113
Cabozantinib (XL184, BMS-907351)	VEGFR, c-Met, Flt, Tie-2, c-Kit	101.75	75.125	1.35441	1.07987
Cabozantinib malate (XL184)	VEGFR	98.75	90.75	1.08815	0.893939
CAL-101 (Idelalisib, GS-1101)	PI3K	98.625	77.625	1.27053	1.04509
Canagliflozin	SGLT	108.75	92	1.18207	0.881793
Capecitabine	DNA/RNA Synthesis	113.25	81.125	1.39599	1
Carboplatin	DNA/RNA Synthesis	97.875	73.5	1.33163	1.10374
Carfilzomib (PR-171)	Proteasome	-1.125	-0.5	2.25	-162.25
Carmofur	Antimetabolites	109.625	92.125	1.18996	0.880597
Cediranib (AZD2171)	VEGFR, Flt	103.25	67.375	1.53247	1.20408
Celastrol	Others	31.875	33.75	0.944444	2.4037
Celecoxib	COX	106.75	87.375	1.22175	0.928469
CHIR-99021 (CT99021)	GSK-3	121.625	114.5	1.06223	0.708515
Chloroambucil	DNA/RNA Synthesis	88.375	70.375	1.25577	1.15275
Chloroquine Phosphate	ATM/ATR,Autophagy	97.875	80.125	1.22153	1.01248
Clevudine	DNA/RNA Synthesis	108.25	91.625	1.18145	0.885402
CP-673451	PDGFR	51.625	41	1.25915	1.97866
Crizotinib (PF-02341066)	c-Met, ALK	28.625	30.5	0.938525	2.65984
Cucurbitacin B	Microtubule Associated	10.75	6.5	1.65385	12.4808
CUDC-101	HDAC, EGFR, HER2	20.125	12.25	1.64286	6.62245
CUDC-907	HDAC, PI3K	-0.125	0.5	-0.25	162.25
CX-6258 HCl	Pim	10.75	14.875	0.722689	5.45378
CYC116	Aurora Kinase, VEGFR	83.625	62.25	1.34337	1.30321
CYT997 (Lexibulin)	Microtubule Associated	5.125	5.375	0.953488	15.093
Cytarabine	DNA/RNA Synthesis	42.875	38	1.12829	2.13487
Dabrafenib (GSK2118436)	Raf	80.125	65.375	1.22562	1.24092
Danusertib (PHA-739358)	Aurora Kinase, FGFR, Bcr-Abl, c-RET, Src	9.375	8.75	1.07143	9.27143
Dapagliflozin	SGLT	101	89.125	1.13324	0.910238
Dasatinib	Src, Bcr-Abl, c-Kit	75.375	27.25	2.76606	2.97706
Decernotinib (VX-509)	JAK	103.875	86.25	1.20435	0.94058
Decitabine	DNA/RNA Synthesis	78.875	60.25	1.30913	1.34647
Degrasyn (WP1130)	DUB, Bcr-Abl	106.375	93.875	1.13316	0.864181
Deltarasin	PDE	110.5	75.5	1.46358	1.0745
Dexamethasone (DHAP)	IL Receptor	99.125	78.625	1.26073	1.0318
DMXAA (Vadimezan)	VDA	106.375	94.25	1.12865	0.860743
Docetaxel	Microtubule Associated	4.5	5.625	0.8	14.4222
Dorsomorphin 2HCl	AMPK	101.25	76.75	1.31922	1.057
Dovitinib (TKI-258, CHIR-258)	c-Kit, FGFR, Flt, VEGFR, PDGFR	52.25	39.5	1.32278	2.0538
Doxercalciferol	Others	100.625	88.125	1.14184	0.920567
Doxycycline Hyclate	Others	97.875	98.5	0.993655	0.823604
EHop-016	Rac	88.125	69.625	1.26571	1.16517
Elesclomol (STA-4783)	HSP	0.375	0.875	0.428571	92.7143
Ellagic acid	Topoisomerase	107.625	89.25	1.20588	0.908964
Embelin	IAP	101.625	86	1.18169	0.943314
ENMD-2076	Flt, Aurora Kinase, VEGFR	15.75	22.5	0.7	3.60556
ENMD-2076 L-(+)-Tartaric acid	Aurora Kinase,FLT3,VEGFR	25.375	32.125	0.789883	2.52529
Entinostat (MS-275)	HDAC	14.375	12.625	1.13861	6.42574
Enzastaurin (LY317615)	PKC	118.625	106.75	1.11124	0.759953
Epothilone A	Microtubule Associated	4.125	6.25	0.66	12.98
EPZ-6438	Histone Methyltransferase	105.25	65.75	1.60076	1.23384
EPZ5676	Methyltransferase	123.375	97.125	1.27027	0.835264
ERK5-IN-1	ERK	32.25	22.25	1.44944	3.64607
Etoposide	Topoisomerase	10.5	21.25	0.494118	3.81765
Everolimus (RAD001)	mTOR	25.25	16.5	1.5303	4.91667
EW-7197	TGF-beta/Smad	115.5	80.5	1.43478	1.00776
EX 527 (Selisistat)	Sirtuin	111	91.375	1.21477	0.887825
Febuxostat	Others	106.75	88.5	1.20621	0.916667
FG-4592	HIF	104.75	81	1.29321	1.00154
Fingolimod (FTY720) HCl	S1P Receptor, Bcr-Abl, PKC	98	82.75	1.18429	0.980363
Floxuridine	DNA/RNA Synthesis	4.25	8.625	0.492754	9.4058
Fludarabine	STAT, DNA/RNA Synthesis	111.875	101.375	1.10358	0.800247
Fludarabine Phosphate	DNA/RNA Synthesis	109.625	82.875	1.32278	0.978884
Fluorouracil (5-Fluoracil, 5-FU)	DNA/RNA Synthesis	116.25	88.625	1.31171	0.915374
Flutamide	P450	99.375	99.875	0.994994	0.812265
Fluvastatin Sodium	HMG-CoA Reductase	55.125	66.625	0.827392	1.21764
Foretinib (GSK1363089)	c-Met, VEGFR	8.375	9.375	0.893333	8.65333
Fostamatinib (R788)	Syk	79.25	57.375	1.38126	1.41394
Fulvestrant	Estrogen/progestogen Receptor	98.25	85.5	1.14912	0.94883
G-749	FLT3	68.375	65.625	1.0419	1.23619
Ganetespib (STA-9090)	HSP	6.125	6.25	0.98	12.98
GDC-0152	IAP	91.125	92.75	0.98248	0.874663
GDC-0879	Raf	110.875	101.125	1.09642	0.802225
GDC-0941	PI3K	39.75	22	1.80682	3.6875
GDC-0980 (RG7422)	mTOR, PI3K	12.75	11.5	1.1087	7.05435
Gemcitabine	Others	2.5	3.875	0.645161	20.9355
GNE-0877	leucine-rich repeat kinase 2 (LRRK2)	107.875	99.375	1.08553	0.816352
GNE-7915	LRRK	118	97.25	1.21337	0.83419
Go 6983	PKC	113.375	102.125	1.11016	0.79437
GSK J1	Histone Demethylase	109.625	98.5	1.11294	0.823604
GSK1838705A	IGF-1, ALK	105.875	94.75	1.11741	0.856201
GSK2606414	PERK	102.75	73.375	1.40034	1.10562
GSK461364	PLK	6.375	8.625	0.73913	9.4058
GSK650394	SGK	116.5	97.875	1.19029	0.828863
GSK690693	Akt	81.25	42.375	1.9174	1.91445
GSK923295	Kinesin	6.625	6.875	0.963636	11.8
GW4064	FXR	105.25	91.375	1.15185	0.887825
GW441756	Trk Receptor	103.375	88.25	1.17139	0.919263
HA14-1	Bcl-2	114.625	91.625	1.25102	0.885402
HMN-214	PLK	4.375	6	0.729167	13.5208
Honokiol	Akt, MEK	115	98.75	1.16456	0.821519
HSP990 (NVP-HSP990)	HSP (e.g. HSP90)	7.625	7.5	1.01667	10.8167
Hydrocortisone	Others	89.875	77.75	1.15595	1.04341
Hydroxyurea	Others	103.375	95.875	1.07823	0.846154
Ibrutinib (PCI-32765)	Src	100.375	70.75	1.41873	1.14664
Ifosfamide	DNA/RNA Synthesis	66.625	58.25	1.14378	1.3927
IMD 0354	IKK	32	45.625	0.70137	1.77808
INCB024360	IDO	114.625	94.875	1.20817	0.855072
INH1	Microtubule Associated	108.75	88.625	1.22708	0.915374
Iniparib (BSI-201)	PARP	106.5	94.125	1.13147	0.861886
IOX1	Histone demethylases	112.875	96	1.17578	0.845052
IPA-3	PAK	105.5	92.75	1.13747	0.874663
IPI-145 (INK1197)	PI3K	78.5	58.75	1.33617	1.38085
Irinotecan	Topoisomerase	6.375	14.375	0.443478	5.64348
Ispinesib (SB-715992)	Kinesin	3.25	5	0.65	16.225
JNJ-38877605	c-Met	106.75	81.5	1.30982	0.995399
JNJ-7706621	CDK, Aurora Kinase	51.875	34.625	1.49819	2.34296
JNK-IN-8	JNK	101.5	67	1.51493	1.21082
K-Ras(G12C) inhibitor 12	Rho	111.5	96	1.16146	0.845052
KN-62	Ca2+/calmodulin-dependent protein kinase II (CaMKII)	79.875	76.875	1.03902	1.05528
KN-93 Phosphate	CaMK	96.125	78.75	1.22063	1.03016
KPT-330	CRM1	6.125	8.5	0.720588	9.54412
KU-0063794	mTOR	24.5	29.375	0.834043	2.7617
KU-55933 (ATM Kinase Inhibitor)	ATM	114.625	94.75	1.20976	0.856201
KU-60019	ATM	92.5	89	1.03933	0.911517
KW-2449	Flt, Bcr-Abl, Aurora Kinase	53.25	65.25	0.816092	1.2433
KX2-391	Src	3.375	3.875	0.870968	20.9355
Lapatinib (GW-572016) Ditosylate	EGFR, HER2	106.625	87.375	1.22031	0.928469
LAQ824 (Dacinostat)	HDAC	-0.125	0.25	-0.5	324.5
LDN-214117	TGF-beta/Smad	107.875	89.25	1.20868	0.908964
Lenalidomide (CC-5013)	TNF-alpha	109.75	57.5	1.9087	1.41087
Linifanib (ABT-869)	PDGFR, VEGFR	119.5	77.125	1.54943	1.05186
Lomustine	Others	105.625	75	1.40833	1.08167
LRRK2-IN-1	LRRK2	74.375	35.625	2.08772	2.27719
LY2409881	IκB/IKK	116.625	89.75	1.29944	0.9039
LY294002	PI3K	108.75	75.5	1.4404	1.0745
LY3023414	Akt	12.625	12	1.05208	6.76042
Maraviroc	CCR5	95	95.625	0.993464	0.848366
Masitinib (AB1010)	c-Kit, PDGFR, FGFR, FAK	99.75	79	1.26266	1.0269
Mesna	Others	106	88.125	1.20284	0.920567
Metformin HCl	Autophagy	101.375	82.125	1.2344	0.987823
Methotrexate	DHFR	5.25	7.25	0.724138	11.1897
MG-101 (ALLN)	Cysteine Protease	54.375	58.875	0.923567	1.37792
MGCD-265	c-Met, VEGFR, Tie-2	106.875	83.5	1.27994	0.971557
Mirin	ATM/ATR	101.125	90	1.12361	0.901389
Mitomycin C	DNA/RNA Synthesis	3.5	7.25	0.482759	11.1897
Mitoxantrone	Topoisomerase	-0.5	0.5	-1	162.25
Mitoxantrone HCl	Others	-0.625	0.75	-0.833333	108.167
Mizoribine	DNA/RNA Synthesis	98.625	84.625	1.16544	0.958641
MK-0752	Gamma-secretase	107	90.375	1.18396	0.897649
MK-1775	Wee1	11.125	14.5	0.767241	5.59483
MK-2206 2HCl	Akt	68.625	36.375	1.8866	2.23024
MK-4827(Niraparib) tosylate	PARP	78.875	49.625	1.58942	1.63476
ML323	DUB	102	79.5	1.28302	1.02044
MLN8054	Aurora Kinase	18.25	20.875	0.874251	3.88623
Motesanib Diphosphate (AMG-706)	VEGFR, PDGFR, c-Kit	115.25	84.25	1.36795	0.962908
Mubritinib (TAK 165)	HER2	33.75	62.75	0.537849	1.29283
Necrostatin-1	TNF-alpha	99	96.625	1.02458	0.839586
Nilotinib (AMN-107)	Bcr-Abl	106.75	87.375	1.22175	0.928469
Nintedanib (BIBF 1120)	VEGFR, PDGFR, FGFR	87.125	45.75	1.90437	1.77322
Nutlin-3	Mdm2	26.25	20.875	1.25749	3.88623
Nutlin-3a	Mdm2	12	11.875	1.01053	6.83158
Nutlin-3b	Mdm2	100.875	83.875	1.20268	0.967213
NVP-TNKS656	PAFR	110.125	94.375	1.16689	0.859603
Obatoclax Mesylate (GX15-070)	Bcl-2	12.5	11.375	1.0989	7.13187
Olaparib (AZD2281, Ku-0059436)	PARP	91.625	63.75	1.43725	1.27255
Omaveloxolone (RTA-408)	Others	-0.625	1.25	-0.5	64.9
OSI-906 (Linsitinib)	IGF-1R	105.125	88.75	1.18451	0.914085
OSI-930	c-Kit, VEGFR	79.75	78.25	1.01917	1.03674
OSU-03012 (AR-12)	PDK-1	46.875	35.25	1.32979	2.30142
OTX015		81.125	59.375	1.36632	1.36632
Oxaliplatin	DNA/RNA Synthesis	99.125	87.75	1.12963	0.924501
Paclitaxel	Microtubule Associated	4.125	6.375	0.647059	12.7255
Palbociclib (PD-0332991) HCl	CDK	29.25	15.25	1.91803	5.31967
Panobinostat (LBH589)	HDAC	-0.25	0.25	-1	324.5
Pazopanib HCl	VEGFR, PDGFR, c-Kit	97.625	85.375	1.14348	0.95022
PCI-24781 (Abexinostat)	HDAC	9	6.875	1.30909	11.8
PD-1/PD-L1 inhibitor 1	PD-1/PD-L1	109	95.625	1.13987	0.848366
PD-1/PD-L1 inhibitor 2	Others	92.875	87.5	1.06143	0.927143
PD0325901	MEK	104.75	82	1.27744	0.989329
PD184352 (CI-1040)	MEK	108.75	78.875	1.37876	1.02853
Perifosine (KRX-0401)	Akt	97.75	86.625	1.12843	0.936508
PF-04217903	c-Met	86	78.75	1.09206	1.03016
PF-4708671	S6 Kinase	92	78.875	1.1664	1.02853
PF-477736	Chk	5	8.125	0.615385	9.98462
PF-543	SphK1	104	87.375	1.19027	0.928469
PF-562271	FAK	107.75	93.5	1.15241	0.867647
PF-573228	FAK	100.75	80	1.25938	1.01406
PFK15	6-phosphofructo-2-kinase (PFKFB3)	100.375	83.375	1.2039	0.973013
PHA-665752	c-Met	97.875	72.5	1.35	1.11897
PHT-427	Akt, PDK-1	101.875	88.375	1.15276	0.917963
PI-103	DNA-PK, PI3K, mTOR	22.125	18.875	1.17219	4.29801
PI-1840	Proteasome	110.875	93.625	1.18425	0.866489
Piceatannol	Syk	95.125	87.5	1.08714	0.927143
Pifithrin-μ	p53	102.625	100.25	1.02369	0.809227
Pimasertib (AS-703026)	MEK	105.875	86.875	1.21871	0.933813
PLX-4720	Raf	111.625	88.375	1.26308	0.917963
Pomalidomide	TNF-alpha, COX	83.5	41.875	1.99403	1.93731
Pracinostat (SB939)	HDAC	7.75	7	1.10714	11.5893
Prednisone	Others	49.25	57.625	0.854664	1.40781
Procainamide HCl	Sodium Channel	100.625	94.75	1.06201	0.856201
PU-H71	HSP	8.875	9.5	0.934211	8.53947
Quercetin	PI3K, PKC, Src, Sirtuin	111.625	71.625	1.55846	1.13264
Quisinostat (JNJ-26481585)	HDAC	-0.125	0.375	-0.333333	216.333
Quizartinib (AC220)	Flt	98.375	79.625	1.23548	1.01884
R406	Syk, Flt	93.5	64.625	1.44681	1.25532
R406 (free base)	Syk	93.875	60.25	1.55809	1.34647
R547	CDK	19.375	9.625	2.01299	8.42857
RAF265 (CHIR-265)	Raf, VEGFR	74.125	65.125	1.1382	1.24568
Ranolazine	Others	100.25	91.75	1.09264	0.884196
Rapamycin (Sirolimus)	mTOR	25.75	16.375	1.57252	4.9542
Refametinib (RDEA119, Bay 86-9766)	MEK	101.375	85.5	1.18567	0.94883
Regorafenib (BAY 73-4506)	c-Kit, Raf, VEGFR	106.875	70.375	1.51865	1.15275
Resminostat	HDAC	60.875	36.25	1.67931	2.23793
Resveratrol	Sirtuin	113.5	91.75	1.23706	0.884196
RG108	Transferases	108.375	95.5	1.13482	0.849476
Ridaforolimus (Deforolimus, MK-8669)	mTOR	26.25	16.875	1.55556	4.80741
RO4929097	Y-Secretase	94.875	86.75	1.09366	0.935159
Rocilinostat (ACY-1215)	HDAC	75.5	48.125	1.56883	1.68571
Roscovitine (Seliciclib,CYC202)	CDK	109.5	88.5	1.23729	0.916667
Rosiglitazone	PPAR	101.5	93.75	1.08267	0.865333
RSL3	Ferroptosis	-0.375	0.75	-0.5	108.167
Rucaparib (AG-014699,PF-01367338)	PARP	102.25	70.625	1.44779	1.14867
Ruxolitinib (INCB018424)	JAK	100.125	82.375	1.21548	0.984825
SAR245409 (XL765)	PI3K, mTOR	105.125	95.25	1.10367	0.851706
Saracatinib (AZD0530)	Src, Bcr-Abl	103.5	46.875	2.208	1.73067
SB-3CT	MMP	110.25	93.125	1.18389	0.871141
SB202190 (FHPI)	p38 MAPK	114.875	69.75	1.64695	1.16308
SB203580	p38 MAPK	106.375	71.25	1.49298	1.1386
SB216763	GSK-3	117.625	92.625	1.26991	0.875843
SB415286	GSK-3	114.25	98.25	1.16285	0.8257
SB431542	TGF-beta/Smad	115.625	84.25	1.3724	0.962908
SB590885	Raf	108.75	95.625	1.13725	0.848366
SC-514	IκB/IKK	47.125	51.125	0.92176	1.5868
Schisandrin B (Sch B)	ATM/ATR	103.375	84.25	1.227	0.962908
Selumetinib (AZD6244)	MEK	105.875	88.375	1.19802	0.917963
SGC 0946	Histone Methyltransferase	118.375	92	1.28668	0.881793
SGI-1776 free base	Pim	104.875	73.625	1.42445	1.10187
Simvastatin	Others	58.875	61.625	0.955375	1.31643
SKI II	sphingosine kinase (SphK)	108.25	98.25	1.10178	0.8257
SL-327	MEK	104.25	80.25	1.29907	1.0109
SNS-032 (BMS-387032)	CDK	4.5	3.75	1.2	21.6333
Sorafenib	Raf	111.5	86.75	1.2853	0.935159
SP600125	JNK	113.625	87	1.30603	0.932471
STA-21	STAT	108.75	97.5	1.11538	0.832051
Sunitinib Malate	VEGFR, PDGFR, c-Kit, Flt	122.25	75.75	1.61386	1.07096
TAK-632	Raf	20.75	27.25	0.761468	2.97706
TAK-715	p38 MAPK	104.625	83.375	1.25487	0.973013
TAME	APC	106.75	97.875	1.09068	0.828863
Tamoxifen Citrate	Estrogen/progestogen Receptor	99.5	81.75	1.21713	0.992355
Temozolomide	Others	108.5	85.5	1.26901	0.94883
Temsirolimus (CCI-779, NSC 683864)	mTOR	27.75	16	1.73437	5.07031
Teniposide	Others	3.5	4.625	0.756757	17.5405
Tenovin-1	p53	14.375	16.5	0.871212	4.91667
Tetrabenazine (Xenazine)	5-alpha Reductase	96.125	88.375	1.08769	0.917963
TG100-115	PI3K	98.75	80	1.23438	1.01406
TG101209	Flt, JAK, c-RET	64.625	35.75	1.80769	2.26923
TGX-221	PI3K	100.125	79.125	1.2654	1.02528
Thalidomide	Others	99.125	83	1.19428	0.97741
Tideglusib	GSK-3	106	94	1.12766	0.863032
Tie2 kinase inhibitor	Tie-2	94.625	76	1.24507	1.06743
Tipifarnib	Farnesyltransferase, Ras	42.25	39.375	1.07302	2.06032
Tiplaxtinin (PAI-039)	Others	84.625	90.25	0.937673	0.898892
Tofacitinib (CP-690550) Citrate	JAK	103.375	97	1.06572	0.83634
Topotecan HCl	Topoisomerase	2	3.5	0.571429	23.1786
Toremifene Citrate	Others	92.875	84	1.10565	0.965774
TPCA-1	IKK	102.5	86.875	1.17986	0.933813
Trametinib (GSK1120212)	MEK	109	93.75	1.16267	0.865333
Tranylcypromine (2-PCPA) HCl	MAO	104.625	92.625	1.12955	0.875843
Trichostatin A (TSA)	HDAC	2.875	1.375	2.09091	59
Triciribine	Akt	87.625	81	1.08179	1.00154
TW-37	Bcl-2	71.75	62.75	1.14343	1.29283
UNC-2025	TAM Receptor	8.625	10.75	0.802326	7.54651
UNC0631	Histone Methyltransferase	87.25	67.875	1.28545	1.19521
URMC-099	Abl1; LRRK2; MLK3; MLK1	78.125	52	1.5024	1.5601
Valproic acid sodium salt (Sodium valproate)	GABA Receptor, HDAC	108.25	101.875	1.06258	0.796319
Vatalanib (PTK787) 2HCl	VEGFR, c-Kit, Flt	103.5	79.5	1.30189	1.02044
Veliparib (ABT-888)	PARP	111.125	72.875	1.52487	1.11321
Vemurafenib (PLX4032, RG7204)	Raf	109.5	93.875	1.16644	0.864181
Vincristine sulfate	Autophagy,Microtubule Associated	4	5.25	0.761905	15.4524
Vismodegib (GDC-0449)	Hedgehog, P-gp	107	80.5	1.32919	1.00776
Vorinostat (SAHA, MK0683)	HDAC	23.125	15.125	1.52893	5.36364
VX-680 (Tozasertib, MK-0457)	Aurora Kinase	13.125	13.125	1	6.18095
VX-702	p38 MAPK	101	75.25	1.34219	1.07807
VX-765	Caspase	101	98.875	1.02149	0.82048
WHI-P154	JAK, EGFR	101	91.875	1.09932	0.882993
WIKI4	Wnt/beta-catenin	104.625	93.625	1.11749	0.866489
WP1066	JAK	110	94.75	1.16095	0.856201
WYE-354	mTOR	54.25	47.125	1.15119	1.72149
XAV-939	Wnt/beta-catenin	104.125	92.125	1.13026	0.880597
Y-27632 2HCl	ROCK	113.875	84.625	1.34564	0.958641
YH239-EE	Mdm2	110	90.375	1.21715	0.897649
YM155 (Sepantronium Bromide)	Survivin	-1.125	1	-1.125	81.125
YM201636	PI3K	56.875	39.25	1.44904	2.06688
Zebularine	DNA Methyltransferase	116.125	98.5	1.17893	0.823604
Zibotentan (ZD4054)	ETA Receptor	104.75	90.25	1.16066	0.898892
ZSTK474	PI3K	27.5	18.125	1.51724	4.47586

## Sheet: OCI-Ly19 20nM
Product Name	Target	% proliferating cells (single)	% proliferating cells (combo with Birabresib-100nM)	fold change single library / combo	fold change Birabresib / combo	% proliferating cells Birabresib 100nM
Panobinostat (LBH589)	HDAC	31.9218	19.544	1.63333	4.03333	78.8274
LAQ824 (Dacinostat)	HDAC	53.4202	38.7622	1.37815	2.03361
Palbociclib (PD-0332991) HCl	CDK	78.1759	65.798	1.18812	1.19802
6H05	K-Ras(G12C)	80.456	68.0782	1.18182	1.15789
GSK923295	Kinesin	77.1987	66.1238	1.16749	1.19212
SB590885	Raf	68.7296	59.2834	1.15934	1.32967
BMS-265246	CDK	74.9186	66.7752	1.12195	1.18049
Danusertib (PHA-739358)	Aurora Kinase, FGFR, Bcr-Abl, c-RET, Src	57.6547	52.1173	1.10625	1.5125
(+)-JQ1	BET	92.5081	86.645	1.06767	0.909774
WP1066	JAK	80.456	75.57	1.06466	1.0431
Hydrocortisone	Others	65.1466	61.2378	1.06383	1.28723
Fingolimod (FTY720) HCl	S1P Receptor, Bcr-Abl, PKC	85.6678	81.1075	1.05622	0.971888
Pimasertib (AS-703026)	MEK	60.9121	58.3062	1.04469	1.35196
Everolimus (RAD001)	mTOR	68.7296	65.798	1.04455	1.19802
SNS-032 (BMS-387032)	CDK	80.7818	77.5244	1.04202	1.01681
Ibrutinib (PCI-32765)	Src	72.9642	70.0326	1.04186	1.12558
KPT-330	CRM1	73.6156	70.684	1.04147	1.11521
AZD8055	mTOR	58.3062	56.0261	1.0407	1.40698
Trametinib (GSK1120212)	MEK	58.6319	56.3518	1.04046	1.39884
Quisinostat (JNJ-26481585)	HDAC	49.8371	48.2085	1.03378	1.63514
GSK2606414	PERK	82.4104	79.8046	1.03265	0.987755
IMD 0354	IKK	75.8958	73.6156	1.03097	1.0708
RAF265 (CHIR-265)	Raf, VEGFR	75.8958	73.6156	1.03097	1.0708
Baricitinib (LY3009104, INCB028050)	JAK	81.1075	78.8274	1.02893	1
Mubritinib (TAK 165)	HER2	70.3583	68.4039	1.02857	1.15238
Anisomycin	JNK	64.4951	62.8664	1.02591	1.25389
BAY 11-7082	IκB/IKK	80.7818	78.8274	1.02479	1
PF-543	SphK1	84.6906	82.7362	1.02362	0.952756
AZD8186	PI3Kβ, PI3Kδ	76.873	75.2443	1.02165	1.04762
VX-702	p38 MAPK	82.4104	80.7818	1.02016	0.975806
Dasatinib	Src, Bcr-Abl, c-Kit	67.7524	66.4495	1.01961	1.18627
CAL-101 (Idelalisib, GS-1101)	PI3K	71.987	70.684	1.01843	1.11521
AZD2932	PDGFR	79.4788	78.1759	1.01667	1.00833
PF-4708671	S6 Kinase	82.4104	81.1075	1.01606	0.971888
Rapamycin (Sirolimus)	mTOR	68.4039	67.4267	1.01449	1.16908
Tipifarnib	Farnesyltransferase, Ras	62.5407	62.215	1.00524	1.26702
AZD2014	mTOR	69.0554	68.7296	1.00474	1.14692
EPZ-6438	Histone Methyltransferase	85.342	85.0163	1.00383	0.927203
Cucurbitacin B	Microtubule Associated	20.1954	20.1954	1	3.90323
Chloroambucil	DNA/RNA Synthesis	75.2443	75.2443	1	1.04762
Necrostatin-1	TNF-alpha	77.8502	77.8502	1	1.01255
IPI-145 (INK1197)	PI3K	84.0391	84.0391	1	0.937984
Dorsomorphin 2HCl	AMPK	79.1531	79.4788	0.995902	0.991803
Mirin	ATM/ATR	76.5472	76.873	0.995763	1.02542
TAK-715	p38 MAPK	74.9186	75.2443	0.995671	1.04762
Temsirolimus (CCI-779, NSC 683864)	mTOR	68.4039	68.7296	0.995261	1.14692
BV-6	IAP	84.6906	85.342	0.992366	0.923664
INH1	Microtubule Associated	79.4788	80.1303	0.99187	0.98374
LY3023414	Akt	75.2443	75.8958	0.991416	1.03863
A-674563	Akt, CDK, PKA	83.0619	84.0391	0.988372	0.937984
Mizoribine	DNA/RNA Synthesis	82.4104	83.3876	0.988281	0.945312
ABC294640	S1P Receptor	81.759	82.7362	0.988189	0.952756
AP26113	ALK	79.4788	80.456	0.987854	0.979757
Tranylcypromine (2-PCPA) HCl	MAO	79.4788	80.456	0.987854	0.979757
OTX015		78.8274	80.1303	0.98374	0.98374
Carboplatin	DNA/RNA Synthesis	84.6906	86.3192	0.981132	0.913208
Zebularine	DNA Methyltransferase	84.6906	86.3192	0.981132	0.913208
PD-1/PD-L1 inhibitor 1	PD-1/PD-L1	83.7134	85.342	0.980916	0.923664
3-Deazaneplanocin A (DZNeP)	Histone Methyltransferase	78.5016	80.1303	0.979675	0.98374
MK-0752	Gamma-secretase	78.1759	79.8046	0.979592	0.987755
KU-0063794	mTOR	75.8958	77.5244	0.978992	1.01681
ACP-196	BTK	72.9642	74.5928	0.978166	1.05677
BYL719	PI3K	68.7296	70.3583	0.976852	1.12037
Metformin HCl	Autophagy	79.8046	81.759	0.976096	0.964143
ML323	DUB	78.8274	80.7818	0.975806	0.975806
Deltarasin	PDE	82.4104	84.6906	0.973077	0.930769
Dabrafenib (GSK2118436)	Raf	70.0326	71.987	0.972851	1.09502
Anacardic Acid	Histone Acetyltransferase	80.1303	82.4104	0.972332	0.956522
EW-7197	TGF-beta/Smad	83.7134	86.3192	0.969811	0.913208
Doxycycline Hyclate	Others	82.0847	84.6906	0.969231	0.930769
BKM120 (NVP-BKM120, Buparlisib)	PI3K	81.4332	84.0391	0.968992	0.937984
Nutlin-3a	Mdm2	81.4332	84.0391	0.968992	0.937984
R547	CDK	71.0098	73.2899	0.968889	1.07556
SB415286	GSK-3	76.873	79.4788	0.967213	0.991803
MG-101 (ALLN)	Cysteine Protease	75.8958	78.5016	0.966805	1.00415
WYE-354	mTOR	75.8958	78.5016	0.966805	1.00415
PD0325901	MEK	56.3518	58.3062	0.96648	1.35196
WIKI4	Wnt/beta-catenin	73.9414	76.5472	0.965957	1.02979
TPCA-1	IKK	82.7362	85.6678	0.965779	0.920152
Embelin	IAP	81.759	84.6906	0.965385	0.930769
Resminostat	HDAC	72.3127	74.9186	0.965217	1.05217
SC-514	IκB/IKK	72.3127	74.9186	0.965217	1.05217
TAK-632	Raf	76.2215	79.1531	0.962963	0.995885
INCB024360	IDO	83.3876	86.645	0.962406	0.909774
ENMD-2076 L-(+)-Tartaric acid	Aurora Kinase,FLT3,VEGFR	81.4332	84.6906	0.961538	0.930769
PD-1/PD-L1 inhibitor 2	Others	79.8046	83.0619	0.960784	0.94902
R406 (free base)	Syk	73.9414	77.1987	0.957806	1.0211
PI-103	DNA-PK, PI3K, mTOR	73.6156	76.873	0.957627	1.02542
STA-21	STAT	71.987	75.2443	0.95671	1.04762
Selumetinib (AZD6244)	MEK	71.0098	74.2671	0.95614	1.0614
Crizotinib (PF-02341066)	c-Met, ALK	74.9186	78.5016	0.954357	1.00415
Birinapant	Caspase	73.2899	76.873	0.95339	1.02542
Teniposide	Others	72.6384	76.2215	0.952991	1.03419
Honokiol	Akt, MEK	79.1531	83.0619	0.952941	0.94902
AZD4547	FGFR	78.1759	82.0847	0.952381	0.960317
GDC-0152	IAP	75.57	79.4788	0.95082	0.991803
BI-D1870	S6 Kinase	80.7818	85.0163	0.950192	0.927203
XAV-939	Wnt/beta-catenin	80.1303	84.3648	0.949807	0.934363
Tiplaxtinin (PAI-039)	Others	79.8046	84.0391	0.949612	0.937984
G-749	FLT3	73.2899	77.1987	0.949367	1.0211
KW-2449	Flt, Bcr-Abl, Aurora Kinase	77.5244	81.759	0.948207	0.964143
IPA-3	PAK	83.0619	87.6221	0.947955	0.899628
PF-562271	FAK	70.684	74.5928	0.947598	1.05677
Quercetin	PI3K, PKC, Src, Sirtuin	75.57	79.8046	0.946939	0.987755
Go 6983	PKC	80.1303	84.6906	0.946154	0.930769
AT7867	Akt, S6 kinase	78.8274	83.3876	0.945312	0.945312
SKI II	sphingosine kinase (SphK)	78.8274	83.3876	0.945312	0.945312
Enzastaurin (LY317615)	PKC	78.1759	82.7362	0.944882	0.952756
Tamoxifen Citrate	Estrogen/progestogen Receptor	77.8502	82.4104	0.944664	0.956522
EPZ5676	Methyltransferase	82.4104	87.2964	0.94403	0.902985
DMXAA (Vadimezan)	VDA	76.2215	80.7818	0.943548	0.975806
EX 527 (Selisistat)	Sirtuin	76.2215	80.7818	0.943548	0.975806
KN-93 Phosphate	CaMK	81.4332	86.3192	0.943396	0.913208
K-Ras(G12C) inhibitor 12	Rho	81.4332	86.3192	0.943396	0.913208
Doxercalciferol	Others	70.3583	74.5928	0.943231	1.05677
Bicalutamide	Androgen Receptor, P450	74.9186	79.4788	0.942623	0.991803
Decernotinib (VX-509)	JAK	79.4788	84.3648	0.942085	0.934363
ERK5-IN-1	ERK	79.4788	84.3648	0.942085	0.934363
Sorafenib	Raf	79.1531	84.0391	0.94186	0.937984
VX-680 (Tozasertib, MK-0457)	Aurora Kinase	47.2313	50.1629	0.941558	1.57143
GSK J1	Histone Demethylase	73.2899	77.8502	0.941423	1.01255
Ifosfamide	DNA/RNA Synthesis	72.9642	77.5244	0.941176	1.01681
10058-F4	c-Myc	77.5244	82.4104	0.940711	0.956522
Carmofur	Antimetabolites	72.3127	76.873	0.940678	1.02542
Tenovin-1	p53	72.3127	76.873	0.940678	1.02542
SGI-1776 free base	Pim	76.873	81.759	0.940239	0.964143
PF-04217903	c-Met	74.9186	79.8046	0.938776	0.987755
GW4064	FXR	84.6906	90.228	0.938628	0.873646
CX-6258 HCl	Pim	73.9414	78.8274	0.938017	1
Toremifene Citrate	Others	78.8274	84.0391	0.937984	0.937984
GSK1838705A	IGF-1, ALK	78.5016	83.7134	0.937743	0.941634
KN-62	Ca2+/calmodulin-dependent protein kinase II (CaMKII)	83.0619	88.5993	0.9375	0.889706
Alisertib (MLN8237)	Aurora Kinase	53.0945	56.6775	0.936782	1.3908
PLX-4720	Raf	77.1987	82.4104	0.936759	0.956522
AT406 (SM-406, ARRY-334543)	E3 Ligase ,IAP	71.3355	76.2215	0.935897	1.03419
Cabozantinib malate (XL184)	VEGFR	80.456	85.9935	0.935606	0.916667
ZSTK474	PI3K	65.798	70.3583	0.935185	1.12037
GDC-0879	Raf	74.5928	79.8046	0.934694	0.987755
GSK650394	SGK	86.9707	93.1596	0.933566	0.846154
VX-765	Caspase	72.9642	78.1759	0.933333	1.00833
Chloroquine Phosphate	ATM/ATR,Autophagy	72.3127	77.5244	0.932773	1.01681
GNE-0877	leucine-rich repeat kinase 2 (LRRK2)	76.2215	81.759	0.932271	0.964143
ENMD-2076	Flt, Aurora Kinase, VEGFR	75.8958	81.4332	0.932	0.968
Simvastatin	Others	75.8958	81.4332	0.932	0.968
Pifithrin-μ	p53	71.3355	76.5472	0.931915	1.02979
PFK15	6-phosphofructo-2-kinase (PFKFB3)	75.2443	80.7818	0.931452	0.975806
Ellagic acid	Topoisomerase	70.3583	75.57	0.931034	1.0431
Piceatannol	Syk	69.7068	74.9186	0.930435	1.05217
Celastrol	Others	77.8502	83.7134	0.929961	0.941634
IOX1	Histone demethylases	80.456	86.645	0.928571	0.909774
Nutlin-3b	Mdm2	79.8046	85.9935	0.92803	0.916667
CYC116	Aurora Kinase, VEGFR	74.5928	80.456	0.927126	0.979757
Acadesine	AMPK	78.1759	84.3648	0.926641	0.934363
BIBR 1532	Telomerase	82.0847	88.5993	0.926471	0.889706
JNJ-7706621	CDK, Aurora Kinase	72.9642	78.8274	0.92562	1
LDN-214117	TGF-beta/Smad	72.9642	78.8274	0.92562	1
CUDC-101	HDAC, EGFR, HER2	76.873	83.0619	0.92549	0.94902
RO4929097	Y-Secretase	74.9186	81.1075	0.923695	0.971888
EHop-016	Rac	81.759	88.5993	0.922794	0.889706
AZD1480	JAK	77.8502	84.3648	0.92278	0.934363
Clevudine	DNA/RNA Synthesis	69.7068	75.57	0.922414	1.0431
AZ20	ATM/ATR	73.2899	79.4788	0.922131	0.991803
Azathioprine	Others	76.873	83.3876	0.921875	0.945312
Procainamide HCl	Sodium Channel	72.6384	78.8274	0.921488	1
GDC-0941	PI3K	68.7296	74.5928	0.921397	1.05677
Altretamine	Others	72.3127	78.5016	0.921162	1.00415
SB431542	TGF-beta/Smad	79.1531	85.9935	0.920455	0.916667
SGC 0946	Histone Methyltransferase	78.5016	85.342	0.919847	0.923664
BI-78D3	JNK	81.4332	88.5993	0.919118	0.889706
LRRK2-IN-1	LRRK2	88.5993	96.4169	0.918919	0.817568
SAR245409 (XL765)	PI3K, mTOR	73.6156	80.1303	0.918699	0.98374
Obatoclax Mesylate (GX15-070)	Bcl-2	72.6384	79.1531	0.917695	0.995885
Celecoxib	COX	75.8958	82.7362	0.917323	0.952756
Prednisone	Others	71.987	78.5016	0.917012	1.00415
Tie2 kinase inhibitor	Tie-2	75.2443	82.0847	0.916667	0.960317
PHT-427	Akt, PDK-1	71.0098	77.5244	0.915966	1.01681
BMS-582949	p38 MAPK	70.684	77.1987	0.915612	1.0211
R406	Syk, Flt	77.5244	84.6906	0.915385	0.930769
Cediranib (AZD2171)	VEGFR, Flt	76.2215	83.3876	0.914062	0.945312
TAME	APC	72.3127	79.1531	0.91358	0.995885
Schisandrin B (Sch B)	ATM/ATR	75.57	82.7362	0.913386	0.952756
WHI-P154	JAK, EGFR	68.4039	74.9186	0.913043	1.05217
Bendamustine HCl	Others	71.3355	78.1759	0.9125	1.00833
Canagliflozin	SGLT	73.6156	80.7818	0.91129	0.975806
Fludarabine	STAT, DNA/RNA Synthesis	76.873	84.3648	0.911197	0.934363
Vemurafenib (PLX4032, RG7204)	Raf	72.9642	80.1303	0.910569	0.98374
Thalidomide	Others	72.6384	79.8046	0.910204	0.987755
KU-60019	ATM	78.8274	86.645	0.909774	0.909774
YM201636	PI3K	74.5928	82.0847	0.90873	0.960317
RSL3	Ferroptosis	87.2964	96.0912	0.908475	0.820339
Bosutinib (SKI-606)	Src	74.2671	81.759	0.908367	0.964143
MK-2206 2HCl	Akt	71.0098	78.1759	0.908333	1.00833
Degrasyn (WP1130)	DUB, Bcr-Abl	76.873	84.6906	0.907692	0.930769
Azacitidine	DNA/RNA Synthesis	76.5472	84.3648	0.907336	0.934363
YH239-EE	Mdm2	75.8958	83.7134	0.906615	0.941634
Temozolomide	Others	72.6384	80.1303	0.906504	0.98374
OSI-930	c-Kit, VEGFR	71.987	79.4788	0.905738	0.991803
Pazopanib HCl	VEGFR, PDGFR, c-Kit	71.987	79.4788	0.905738	0.991803
Ridaforolimus (Deforolimus, MK-8669)	mTOR	65.4723	72.3127	0.905405	1.09009
Hydroxyurea	Others	77.8502	85.9935	0.905303	0.916667
Sunitinib Malate	VEGFR, PDGFR, c-Kit, Flt	77.5244	85.6678	0.904943	0.920152
JNK-IN-8	JNK	68.0782	75.2443	0.904762	1.04762
Pracinostat (SB939)	HDAC	71.0098	78.5016	0.904564	1.00415
GW441756	Trk Receptor	73.6156	81.4332	0.904	0.968
b-AP15	DUB	67.4267	74.5928	0.90393	1.05677
Mitomycin C	DNA/RNA Synthesis	33.5505	37.1336	0.903509	2.12281
Regorafenib (BAY 73-4506)	c-Kit, Raf, VEGFR	76.2215	84.3648	0.903475	0.934363
FG-4592	HIF	79.1531	87.6221	0.903346	0.899628
KU-55933 (ATM Kinase Inhibitor)	ATM	75.8958	84.0391	0.903101	0.937984
Anastrozole	Aromatase	71.987	79.8046	0.902041	0.987755
Refametinib (RDEA119, Bay 86-9766)	MEK	59.9349	66.4495	0.901961	1.18627
Vismodegib (GDC-0449)	Hedgehog, P-gp	71.6612	79.4788	0.901639	0.991803
Tideglusib	GSK-3	74.2671	82.4104	0.901186	0.956522
Etoposide	Topoisomerase	70.3583	78.1759	0.9	1.00833
Nutlin-3	Mdm2	69.7068	77.5244	0.89916	1.01681
Rocilinostat (ACY-1215)	HDAC	69.3811	77.1987	0.898734	1.0211
PI-1840	Proteasome	71.987	80.1303	0.898374	0.98374
NVP-TNKS656	PAFR	74.5928	83.0619	0.898039	0.94902
SL-327	MEK	80.1303	89.2508	0.89781	0.883212
CYT997 (Lexibulin)	Microtubule Associated	74.2671	82.7362	0.897638	0.952756
GDC-0980 (RG7422)	mTOR, PI3K	61.8893	69.0554	0.896226	1.14151
Vorinostat (SAHA, MK0683)	HDAC	72.9642	81.4332	0.896	0.968
AMG-458	c-Met	72.6384	81.1075	0.895582	0.971888
2-Methoxyestradiol (2-MeOE2)	HIF	72.3127	80.7818	0.895161	0.975806
BX-912	PDK-1	69.3811	77.5244	0.894958	1.01681
Masitinib (AB1010)	c-Kit, PDGFR, FGFR, FAK	69.0554	77.1987	0.894515	1.0211
CUDC-907	HDAC, PI3K	38.4365	42.9967	0.893939	1.83333
RG108	Transferases	68.4039	76.5472	0.893617	1.02979
ABT-199 (GDC-0199)	Bcl-2	27.3616	30.6189	0.893617	2.57447
Quizartinib (AC220)	Flt	68.0782	76.2215	0.893162	1.03419
Oxaliplatin	DNA/RNA Synthesis	70.684	79.1531	0.893004	0.995885
Foretinib (GSK1363089)	c-Met, VEGFR	70.0326	78.5016	0.892116	1.00415
PF-573228	FAK	82.4104	92.5081	0.890845	0.852113
Lapatinib (GW-572016) Ditosylate	EGFR, HER2	78.1759	87.9479	0.888889	0.896296
SB-3CT	MMP	77.5244	87.2964	0.88806	0.902985
Ranolazine	Others	72.3127	81.4332	0.888	0.968
Perifosine (KRX-0401)	Akt	85.0163	95.7655	0.887755	0.823129
Dovitinib (TKI-258, CHIR-258)	c-Kit, FGFR, Flt, VEGFR, PDGFR	71.3355	80.456	0.88664	0.979757
TG101209	Flt, JAK, c-RET	68.7296	77.5244	0.886555	1.01681
MK-4827(Niraparib) tosylate	PARP	66.1238	74.5928	0.886463	1.05677
Lenalidomide (CC-5013)	TNF-alpha	76.2215	85.9935	0.886364	0.916667
Methotrexate	DHFR	60.9121	68.7296	0.886256	1.14692
Zibotentan (ZD4054)	ETA Receptor	71.0098	80.1303	0.886179	0.98374
AZD6482	PI3K	65.798	74.2671	0.885965	1.0614
Roscovitine (Seliciclib,CYC202)	CDK	73.2899	82.7362	0.885827	0.952756
MGCD-265	c-Met, VEGFR, Tie-2	67.7524	76.5472	0.885106	1.02979
SB202190 (FHPI)	p38 MAPK	75.2443	85.0163	0.885057	0.927203
17-AAG (Tanespimycin)	HSP	82.0847	92.8339	0.884211	0.849123
OSU-03012 (AR-12)	PDK-1	74.5928	84.3648	0.88417	0.934363
LY2409881	IκB/IKK	86.645	98.0456	0.883721	0.803987
Fluvastatin Sodium	HMG-CoA Reductase	79.1531	89.5765	0.883636	0.88
Amuvatinib (MP-470)	c-Met, c-Kit, PDGFR, Flt, c-RET	69.0554	78.1759	0.883333	1.00833
Irinotecan	Topoisomerase	69.0554	78.1759	0.883333	1.00833
Aprepitant	Substance P	73.9414	83.7134	0.883268	0.941634
Saracatinib (AZD0530)	Src, Bcr-Abl	76.2215	86.3192	0.883019	0.913208
URMC-099	Abl1; LRRK2; MLK3; MLK1	75.2443	85.342	0.881679	0.923664
Flutamide	P450	76.5472	86.9707	0.88015	0.906367
Nintedanib (BIBF 1120)	VEGFR, PDGFR, FGFR	76.5472	86.9707	0.88015	0.906367
PCI-24781 (Abexinostat)	HDAC	73.6156	83.7134	0.879377	0.941634
Cabozantinib (XL184, BMS-907351)	VEGFR, c-Met, Flt, Tie-2, c-Kit	75.8958	86.3192	0.879245	0.913208
PU-H71	HSP	81.4332	92.8339	0.877193	0.849123
OSI-906 (Linsitinib)	IGF-1R	75.8958	86.645	0.87594	0.909774
Tetrabenazine (Xenazine)	5-alpha Reductase	73.2899	83.7134	0.875486	0.941634
BGT226 (NVP-BGT226)	PI3K, mTOR	27.0358	30.9446	0.873684	2.54737
Fulvestrant	Estrogen/progestogen Receptor	73.9414	84.6906	0.873077	0.930769
Belinostat (PXD101)	HDAC	69.3811	79.4788	0.872951	0.991803
SP600125	JNK	68.7296	78.8274	0.871901	1
Dapagliflozin	SGLT	68.4039	78.5016	0.871369	1.00415
TG100-115	PI3K	68.4039	78.5016	0.871369	1.00415
UNC-2025	TAM Receptor	68.4039	78.5016	0.871369	1.00415
Decitabine	DNA/RNA Synthesis	67.7524	77.8502	0.870293	1.01255
GSK690693	Akt	67.7524	77.8502	0.870293	1.01255
Rosiglitazone	PPAR	67.7524	77.8502	0.870293	1.01255
Carfilzomib (PR-171)	Proteasome	6.51466	7.49186	0.869565	10.5217
Febuxostat	Others	71.3355	82.0847	0.869048	0.960317
Ruxolitinib (INCB018424)	JAK	73.2899	84.3648	0.868726	0.934363
GNE-7915	LRRK	85.9935	99.0228	0.868421	0.796053
SB203580	p38 MAPK	77.1987	88.9251	0.868132	0.886447
Vatalanib (PTK787) 2HCl	VEGFR, c-Kit, Flt	74.9186	86.3192	0.867925	0.913208
MK-1775	Wee1	59.6091	68.7296	0.867299	1.14692
Tofacitinib (CP-690550) Citrate	JAK	76.5472	88.2736	0.867159	0.892989
Valproic acid sodium salt (Sodium valproate)	GABA Receptor, HDAC	74.2671	85.6678	0.86692	0.920152
TW-37	Bcl-2	71.6612	82.7362	0.866142	0.952756
Capecitabine	DNA/RNA Synthesis	77.8502	89.9023	0.865942	0.876812
LY294002	PI3K	73.6156	85.0163	0.8659	0.927203
Omaveloxolone (RTA-408)	Others	69.3811	80.1303	0.865854	0.98374
Lomustine	Others	79.8046	92.1824	0.865724	0.855124
UNC0631	Histone Methyltransferase	76.2215	88.2736	0.863469	0.892989
Entinostat (MS-275)	HDAC	75.8958	87.9479	0.862963	0.896296
AC480 (BMS-599626)	HER2	73.6156	85.342	0.862595	0.923664
Trichostatin A (TSA)	HDAC	73.2899	85.0163	0.862069	0.927203
PD184352 (CI-1040)	MEK	67.101	77.8502	0.861925	1.01255
Mesna	Others	78.8274	91.5309	0.86121	0.86121
SB216763	GSK-3	74.2671	86.3192	0.860377	0.913208
Y-27632 2HCl	ROCK	70.0326	81.4332	0.86	0.968
TGX-221	PI3K	73.6156	85.6678	0.859316	0.920152
Nilotinib (AMN-107)	Bcr-Abl	70.684	82.4104	0.857708	0.956522
JNJ-38877605	c-Met	74.5928	86.9707	0.857678	0.906367
Pomalidomide	TNF-alpha, COX	74.9186	87.6221	0.855019	0.899628
PHA-665752	c-Met	67.101	78.5016	0.854772	1.00415
Maraviroc	CCR5	77.5244	90.8795	0.853047	0.867384
BMS-536924	IGF-1R	71.3355	83.7134	0.85214	0.941634
PF-477736	Chk	72.9642	85.6678	0.851711	0.920152
Floxuridine	DNA/RNA Synthesis	54.3974	64.1694	0.847716	1.22843
AZD7762	Chk	45.2769	53.4202	0.847561	1.47561
Fostamatinib (R788)	Syk	66.4495	78.5016	0.846473	1.00415
Motesanib Diphosphate (AMG-706)	VEGFR, PDGFR, c-Kit	71.3355	84.6906	0.842308	0.930769
Axitinib	VEGFR, PDGFR, c-Kit	72.6384	86.3192	0.841509	0.913208
Linifanib (ABT-869)	PDGFR, VEGFR	75.8958	90.228	0.841155	0.873646
BX-795	PDK-1, IKK	69.3811	82.7362	0.838583	0.952756
CHIR-99021 (CT99021)	GSK-3	75.8958	90.5537	0.838129	0.870504
Resveratrol	Sirtuin	73.9414	88.2736	0.837638	0.892989
Olaparib (AZD2281, Ku-0059436)	PARP	63.5179	75.8958	0.83691	1.03863
HSP990 (NVP-HSP990)	HSP (e.g. HSP90)	24.1042	28.9902	0.831461	2.7191
Iniparib (BSI-201)	PARP	68.7296	82.7362	0.830709	0.952756
Veliparib (ABT-888)	PARP	70.684	85.342	0.828244	0.923664
MLN8054	Aurora Kinase	66.4495	81.1075	0.819277	0.971888
17-DMAG (Alvespimycin) HCl	HSP	69.7068	85.342	0.816794	0.923664
HA14-1	Bcl-2	67.101	82.7362	0.811024	0.952756
AUY922 (NVP-AUY922)	HSP	15.3094	18.8925	0.810345	4.17241
CP-673451	PDGFR	69.7068	86.645	0.804511	0.909774
Fluorouracil (5-Fluoracil, 5-FU)	DNA/RNA Synthesis	70.684	87.9479	0.803704	0.896296
HMN-214	PLK	71.987	89.9023	0.800725	0.876812
Mitoxantrone HCl	Others	12.7036	15.9609	0.795918	4.93878
Rucaparib (AG-014699,PF-01367338)	PARP	59.2834	74.9186	0.791304	1.05217
Triciribine	Akt	68.4039	86.645	0.789474	0.909774
Fludarabine Phosphate	DNA/RNA Synthesis	71.987	91.5309	0.786477	0.86121
Ganetespib (STA-9090)	HSP	25.0814	31.9218	0.785714	2.46939
ABT-263 (Navitoclax)	Bcl-2	57.9805	76.873	0.754237	1.02542
ABT-737	Bcl-2	55.7003	73.9414	0.753304	1.06608
Elesclomol (STA-4783)	HSP	21.4984	28.9902	0.741573	2.7191
Mitoxantrone	Topoisomerase	14.658	19.8697	0.737705	3.96721
Dexamethasone (DHAP)	IL Receptor	17.2638	23.4528	0.736111	3.36111
Cytarabine	DNA/RNA Synthesis	16.2866	22.1498	0.735294	3.55882
(S)-10-Hydroxycamptothecin	Topoisomerase	9.12052	13.0293	0.7	6.05
Paclitaxel	Microtubule Associated	9.77199	14.0065	0.697674	5.62791
Docetaxel	Microtubule Associated	9.77199	14.658	0.666667	5.37778
Gemcitabine	Others	9.44625	14.3322	0.659091	5.5
AT9283	Bcr-Abl, JAK, Aurora Kinase	18.8925	28.6645	0.659091	2.75
Epothilone A	Microtubule Associated	10.4235	15.9609	0.653061	4.93878
Ispinesib (SB-715992)	Kinesin	9.12052	14.0065	0.651163	5.62791
GSK461364	PLK	10.0977	15.6352	0.645833	5.04167
YM155 (Sepantronium Bromide)	Survivin	11.7264	18.241	0.642857	4.32143
Barasertib (AZD1152-HQPA)	Aurora Kinase	14.9837	23.4528	0.638889	3.36111
Topotecan HCl	Topoisomerase	8.46906	13.355	0.634146	5.90244
Vincristine sulfate	Autophagy,Microtubule Associated	8.79479	14.3322	0.613636	5.5
BI 2536	PLK	10.0977	16.6124	0.607843	4.7451
AMG-900	Aurora Kinase	14.658	27.3616	0.535714	2.88095
KX2-391	Src	25.0814	54.3974	0.461078	1.4491
